# Supplementary material for: N′-(2,6-Dichloro­benzyl­idene)-2-hy­droxy­benzohydrazide
Source: Acta Crystallogr Sect E Struct Rep Online. 2010 Sep 25;66(Pt 10):o2603. doi: 10.1107/S1600536810035385 (PMC2983241; doi:10.1107/S1600536810035385)
Supplement: Supplementary file 1 [file e-66-o2603-sup1.cif]

##############################################################################
###                                                                        ###
###        Electronic paper (Acta Crystallographica Section E)             ###
###                                                                        ###
##############################################################################
#                                                                            #
# This CIF contains the data in a paper accepted for publication in Acta     #
# Crystallographica Section E. It conforms to the requirements of Notes      #
# for Authors for Section E, and has been peer reviewed under the auspices   #
# of the IUCr Commission on Journals.                                        #
#                                                                            #
# Full details of the Crystallographic Information File format               #
# are given in the paper "The Crystallographic Information File (CIF):       #
# a New Standard Archive File for Crystallography" by S. R. Hall, F. H.      #
# Allen and I. D. Brown [Acta Cryst. (1991), A47, 655-685].                  #
#                                                                            #
# The current version of the core CIF dictionary is obtainable from          #
# ftp://ftp.iucr.org/pub/cif_core.dic. The current version number is 2.4.    #
#                                                                            #
# Software is freely available for graphical display of the structure(s) in  #
# this CIF.  For information consult the CIF home page http://www.iucr.org/  #
# cif/home.html                                                              #
#                                                                            #
# This file may be used for bona fide research purposes within the           #
# scientific community so long as proper attribution is given to the journal # 
# article from which it was obtained.                                        #
#                                                                            #
##############################################################################
                                             
data_I
_audit_creation_method     SHELXL-97
_chemical_name_systematic
;
<i>N</i>'-(2,6-Dichlorobenzylidene)-2-hydroxybenzohydrazide
;
_chemical_name_common     ?
_chemical_formula_moiety     'C14 H10 Cl2 N2 O2'
_chemical_formula_sum     'C14 H10 Cl2 N2 O2'
_chemical_formula_iupac     'C14 H10 Cl2 N2 O2'
_chemical_formula_weight     309.14
_chemical_melting_point     ?
_symmetry_cell_setting     monoclinic
_symmetry_space_group_name_H-M     'P 21/c'
_symmetry_space_group_name_Hall     '-P 2ybc'
loop_
    _symmetry_equiv_pos_as_xyz
    'x, y, z'
    'x, -y+1/2, z+1/2'
    '-x, -y, -z'
    '-x, y-1/2, -z-1/2'
_cell_length_a     7.5029(6)
_cell_length_b     23.8363(13)
_cell_length_c     8.0286(7)
_cell_angle_alpha     90.00
_cell_angle_beta     109.860(6)
_cell_angle_gamma     90.00
_cell_volume     1350.45(18)
_cell_formula_units_Z     4
_cell_measurement_reflns_used     19179
_cell_measurement_theta_min     1.7
_cell_measurement_theta_max     29.5
_cell_measurement_temperature     180(2)
_exptl_crystal_description     'needles'
_exptl_crystal_colour     'white'
_exptl_crystal_size_max     0.34
_exptl_crystal_size_mid     0.26
_exptl_crystal_size_min     0.18
_exptl_crystal_density_diffrn     1.520
_exptl_crystal_density_meas     ?
_exptl_crystal_density_method     'not measured'
_exptl_crystal_F_000     632
_exptl_absorpt_coefficient_mu     0.482
_exptl_absorpt_correction_type     multi-scan
_exptl_absorpt_process_details     '(SADABS; Bruker, 2007)'
_exptl_absorpt_correction_T_min     0.856
_exptl_absorpt_correction_T_max     0.921
_exptl_special_details
;
;
_diffrn_ambient_temperature     180(2)
_diffrn_radiation_type     MoK\a
_diffrn_radiation_wavelength     0.71073
_diffrn_radiation_source     'fine-focus sealed tube'
_diffrn_radiation_monochromator     graphite
_diffrn_measurement_device_type     'Stoe IPDS-2T'
_diffrn_measurement_method     \w
_diffrn_detector_area_resol_mean     ?
_diffrn_reflns_number     21101
_diffrn_reflns_av_R_equivalents     0.0405
_diffrn_reflns_av_sigmaI/netI     0.0223
_diffrn_reflns_theta_min     1.71
_diffrn_reflns_theta_max     26.99
_diffrn_reflns_theta_full     26.99
_diffrn_measured_fraction_theta_max     0.999
_diffrn_measured_fraction_theta_full     0.999
_diffrn_reflns_limit_h_min     -9
_diffrn_reflns_limit_h_max     9
_diffrn_reflns_limit_k_min     -30
_diffrn_reflns_limit_k_max     30
_diffrn_reflns_limit_l_min     -10
_diffrn_reflns_limit_l_max     10
_diffrn_standards_number     ?
_diffrn_standards_interval_count     ?
_diffrn_standards_interval_time     ?
_diffrn_standards_decay_%     ?
_refine_special_details
;
Refinement of <i>F</i>^2^ against ALL reflections. The weighted <i>R</i>-factor
<i>wR</i> and goodness of fit <i>S</i> are based on <i>F</i>^2^, conventional
<i>R</i>-factors <i>R</i> are based on <i>F</i>, with <i>F</i> set to zero for
negative <i>F</i>^2^. The threshold expression of <i>F</i>^2^ >
2\s(<i>F</i>^2^) is used only for calculating <i>R</i>-factors(gt) <i>etc</i>.
and is not relevant to the choice of reflections for refinement.
<i>R</i>-factors based on <i>F</i>^2^ are statistically about twice as large
as those based on <i>F</i>, and <i>R</i>- factors based on ALL data will be
even larger.
;
_reflns_number_total     2958
_reflns_number_gt     2455
_reflns_threshold_expression     I>2sigma(I)
_refine_ls_structure_factor_coef     Fsqd
_refine_ls_matrix_type     full
_refine_ls_R_factor_all     0.0397
_refine_ls_R_factor_gt     0.0293
_refine_ls_wR_factor_gt     0.0711
_refine_ls_wR_factor_ref     0.0741
_refine_ls_goodness_of_fit_ref     1.032
_refine_ls_restrained_S_all     1.032
_refine_ls_number_reflns     2958
_refine_ls_number_parameters     191
_refine_ls_number_restraints     0
_refine_ls_hydrogen_treatment     mixed
_refine_ls_weighting_scheme     calc
_refine_ls_weighting_details
         'calc w=1/[\s^2^(Fo^2^)+(0.0408P)^2^+0.2354P] where P=(Fo^2^+2Fc^2^)/3'
_atom_sites_solution_hydrogens     geom
_atom_sites_solution_primary     direct
_atom_sites_solution_secondary     difmap
_refine_ls_shift/su_max     0.001
_refine_ls_shift/su_mean     0.000
_refine_diff_density_max     0.241
_refine_diff_density_min     -0.386
_refine_ls_extinction_method     'SHELXL97 (Sheldrick, 2008)'
_refine_ls_extinction_coef     0.0085(19)
_refine_ls_extinction_expression
                                  'Fc^*^=kFc[1+0.001xFc^2^\l^3^/sin(2\q)]^-1/4^'
loop_
    _atom_type_symbol
    _atom_type_description
    _atom_type_scat_dispersion_real
    _atom_type_scat_dispersion_imag
    _atom_type_scat_source
    'C' 'C' 0.0033 0.0016
                         'International Tables Vol C Tables 4.2.6.8 and 6.1.1.4'
    'H' 'H' 0.0000 0.0000
                         'International Tables Vol C Tables 4.2.6.8 and 6.1.1.4'
    'N' 'N' 0.0061 0.0033
                         'International Tables Vol C Tables 4.2.6.8 and 6.1.1.4'
    'O' 'O' 0.0106 0.0060
                         'International Tables Vol C Tables 4.2.6.8 and 6.1.1.4'
    'Cl' 'Cl' 0.1484 0.1585
                         'International Tables Vol C Tables 4.2.6.8 and 6.1.1.4'
_computing_data_collection     'X-AREA (Stoe & Cie, 1999)'
_computing_cell_refinement     'X-AREA (Stoe & Cie, 1999)'
_computing_data_reduction     'X-AREA (Stoe & Cie, 1999)'
_computing_structure_solution     'SHELXS97 (Sheldrick, 2008)'
_computing_structure_refinement     'SHELXL97 (Sheldrick, 2008)'
_computing_molecular_graphics
                  'ORTEP-3 for Windows (Farrugia, 1997) and PLATON (Spek, 2009)'
_computing_publication_material
                                'WinGX (Farrugia, 1999) and PLATON (Spek, 2009)'
loop_
    _atom_site_type_symbol
    _atom_site_label
    _atom_site_fract_x
    _atom_site_fract_y
    _atom_site_fract_z
    _atom_site_U_iso_or_equiv
    _atom_site_adp_type
    _atom_site_calc_flag
    _atom_site_refinement_flags
    _atom_site_occupancy
    _atom_site_disorder_assembly
    _atom_site_disorder_group
    Cl Cl1 0.66364(6) 0.562338(15) 0.52580(5) 0.03982(12) Uani d . 1 . .
    Cl Cl2 0.28455(5) 0.723630(17) 0.06158(5) 0.03924(12) Uani d . 1 . .
    O O1 0.77275(17) 0.82495(4) 0.34242(14) 0.0369(3) Uani d . 1 . .
    O O2 0.84369(18) 0.92793(5) 0.45517(16) 0.0431(3) Uani d . 1 . .
    H H2A 0.809(3) 0.8981(10) 0.383(3) 0.065 Uiso d . 1 . .
    N N1 0.72285(16) 0.76179(5) 0.53258(15) 0.0239(2) Uani d . 1 . .
    H H1 0.720(2) 0.7541(7) 0.636(2) 0.029 Uiso d . 1 . .
    N N2 0.63961(16) 0.72631(5) 0.39193(15) 0.0233(2) Uani d . 1 . .
    C C1 0.9163(2) 0.90454(6) 0.6187(2) 0.0308(3) Uani d . 1 . .
    C C2 1.0154(2) 0.93943(7) 0.7591(2) 0.0383(4) Uani d . 1 . .
    H H2 1.0262 0.9784 0.7396 0.046 Uiso calc R 1 . .
    C C3 1.0976(2) 0.91717(7) 0.9261(2) 0.0409(4) Uani d . 1 . .
    H H3 1.1648 0.9411 1.0215 0.049 Uiso calc R 1 . .
    C C4 1.0837(2) 0.86024(7) 0.9572(2) 0.0374(4) Uani d . 1 . .
    H H4 1.1431 0.8452 1.0723 0.045 Uiso calc R 1 . .
    C C5 0.9828(2) 0.82576(6) 0.81912(18) 0.0281(3) Uani d . 1 . .
    H H5 0.9726 0.7869 0.8404 0.034 Uiso calc R 1 . .
    C C6 0.89542(19) 0.84719(6) 0.64844(18) 0.0246(3) Uani d . 1 . .
    C C7 0.79269(19) 0.81097(6) 0.49710(18) 0.0246(3) Uani d . 1 . .
    C C8 0.56322(19) 0.68201(6) 0.42645(18) 0.0242(3) Uani d . 1 . .
    H H8 0.562(2) 0.6739(7) 0.542(2) 0.029 Uiso d . 1 . .
    C C9 0.47973(19) 0.64095(6) 0.28383(17) 0.0252(3) Uani d . 1 . .
    C C10 0.5196(2) 0.58369(6) 0.31608(19) 0.0286(3) Uani d . 1 . .
    C C11 0.4494(2) 0.54288(7) 0.1881(2) 0.0379(4) Uani d . 1 . .
    H H11 0.4807 0.5045 0.2145 0.045 Uiso calc R 1 . .
    C C12 0.3331(3) 0.55883(8) 0.0214(2) 0.0439(4) Uani d . 1 . .
    H H12 0.2849 0.5313 -0.0681 0.053 Uiso calc R 1 . .
    C C13 0.2862(2) 0.61464(8) -0.0162(2) 0.0406(4) Uani d . 1 . .
    H H13 0.2048 0.6254 -0.1307 0.049 Uiso calc R 1 . .
    C C14 0.3588(2) 0.65488(6) 0.11426(19) 0.0297(3) Uani d . 1 . .
loop_
    _atom_site_aniso_label
    _atom_site_aniso_U_11
    _atom_site_aniso_U_22
    _atom_site_aniso_U_33
    _atom_site_aniso_U_12
    _atom_site_aniso_U_13
    _atom_site_aniso_U_23
    Cl1 0.0478(2) 0.02692(19) 0.0405(2) 0.00367(16) 0.00954(17) 0.00623(15)
    Cl2 0.03272(19) 0.0378(2) 0.0399(2) -0.00243(15) 0.00277(15) 0.01388(16)
    O1 0.0530(7) 0.0320(6) 0.0225(5) -0.0099(5) 0.0088(5) 0.0033(4)
    O2 0.0526(7) 0.0255(5) 0.0402(7) -0.0026(5) 0.0013(5) 0.0067(5)
    N1 0.0302(6) 0.0239(6) 0.0174(5) -0.0030(4) 0.0079(5) -0.0014(4)
    N2 0.0253(5) 0.0229(5) 0.0214(5) 0.0000(4) 0.0077(4) -0.0026(4)
    C1 0.0309(7) 0.0255(7) 0.0350(8) 0.0002(5) 0.0097(6) 0.0000(6)
    C2 0.0373(8) 0.0269(7) 0.0494(9) -0.0047(6) 0.0130(7) -0.0102(7)
    C3 0.0394(8) 0.0431(9) 0.0382(9) -0.0097(7) 0.0104(7) -0.0166(7)
    C4 0.0375(8) 0.0470(9) 0.0261(7) -0.0070(7) 0.0088(6) -0.0059(6)
    C5 0.0273(7) 0.0315(7) 0.0257(7) -0.0033(5) 0.0092(6) -0.0009(5)
    C6 0.0237(6) 0.0254(7) 0.0249(7) -0.0003(5) 0.0084(5) -0.0026(5)
    C7 0.0269(7) 0.0229(6) 0.0232(7) 0.0022(5) 0.0076(5) 0.0011(5)
    C8 0.0274(7) 0.0229(6) 0.0225(7) 0.0012(5) 0.0087(5) 0.0011(5)
    C9 0.0272(6) 0.0257(7) 0.0250(7) -0.0032(5) 0.0118(5) -0.0010(5)
    C10 0.0310(7) 0.0272(7) 0.0305(7) -0.0025(6) 0.0142(6) -0.0012(5)
    C11 0.0469(9) 0.0279(7) 0.0450(9) -0.0067(6) 0.0238(8) -0.0096(7)
    C12 0.0539(10) 0.0437(10) 0.0386(9) -0.0164(8) 0.0214(8) -0.0176(7)
    C13 0.0431(9) 0.0520(10) 0.0255(7) -0.0143(8) 0.0102(7) -0.0048(7)
    C14 0.0299(7) 0.0324(7) 0.0279(7) -0.0058(6) 0.0114(6) 0.0022(6)
_geom_special_details
;
All s.u.'s (except the s.u. in the dihedral angle between two l.s. planes) are
estimated using the full covariance matrix. The cell s.u.'s are taken into
account individually in the estimation of s.u.'s in distances, angles and
torsion angles; correlations between s.u.'s in cell parameters are only used
when they are defined by crystal symmetry. An approximate (isotropic)
treatment of cell s.u.'s is used for estimating s.u.'s involving l.s. planes.
;
loop_
    _geom_bond_atom_site_label_1
    _geom_bond_atom_site_label_2
    _geom_bond_site_symmetry_2
    _geom_bond_distance
    _geom_bond_publ_flag
    Cl1 C10 . 1.7395(15) ?
    Cl2 C14 . 1.7364(16) ?
    O1 C7 . 1.2448(17) ?
    O2 C1 . 1.3582(19) ?
    O2 H2A . 0.90(2) ?
    N1 C7 . 1.3533(18) ?
    N1 N2 . 1.3788(15) ?
    N1 H1 . 0.854(18) ?
    N2 C8 . 1.2761(18) ?
    C1 C2 . 1.395(2) ?
    C1 C6 . 1.406(2) ?
    C2 C3 . 1.378(2) ?
    C2 H2 . 0.9500 ?
    C3 C4 . 1.390(3) ?
    C3 H3 . 0.9500 ?
    C4 C5 . 1.381(2) ?
    C4 H4 . 0.9500 ?
    C5 C6 . 1.399(2) ?
    C5 H5 . 0.9500 ?
    C6 C7 . 1.4763(18) ?
    C8 C9 . 1.4745(19) ?
    C8 H8 . 0.954(17) ?
    C9 C14 . 1.396(2) ?
    C9 C10 . 1.402(2) ?
    C10 C11 . 1.383(2) ?
    C11 C12 . 1.379(3) ?
    C11 H11 . 0.9500 ?
    C12 C13 . 1.383(3) ?
    C12 H12 . 0.9500 ?
    C13 C14 . 1.388(2) ?
    C13 H13 . 0.9500 ?
loop_
    _geom_angle_atom_site_label_1
    _geom_angle_atom_site_label_2
    _geom_angle_atom_site_label_3
    _geom_angle_site_symmetry_1
    _geom_angle_site_symmetry_3
    _geom_angle
    _geom_angle_publ_flag
    C1 O2 H2A . . 103.3(15) ?
    C7 N1 N2 . . 117.32(11) ?
    C7 N1 H1 . . 121.9(11) ?
    N2 N1 H1 . . 120.5(11) ?
    C8 N2 N1 . . 116.20(11) ?
    O2 C1 C2 . . 117.72(14) ?
    O2 C1 C6 . . 122.16(13) ?
    C2 C1 C6 . . 120.12(14) ?
    C3 C2 C1 . . 119.77(15) ?
    C3 C2 H2 . . 120.1 ?
    C1 C2 H2 . . 120.1 ?
    C2 C3 C4 . . 120.96(15) ?
    C2 C3 H3 . . 119.5 ?
    C4 C3 H3 . . 119.5 ?
    C5 C4 C3 . . 119.43(15) ?
    C5 C4 H4 . . 120.3 ?
    C3 C4 H4 . . 120.3 ?
    C4 C5 C6 . . 121.02(14) ?
    C4 C5 H5 . . 119.5 ?
    C6 C5 H5 . . 119.5 ?
    C5 C6 C1 . . 118.64(13) ?
    C5 C6 C7 . . 122.17(12) ?
    C1 C6 C7 . . 119.07(12) ?
    O1 C7 N1 . . 121.20(12) ?
    O1 C7 C6 . . 121.12(12) ?
    N1 C7 C6 . . 117.68(12) ?
    N2 C8 C9 . . 118.97(12) ?
    N2 C8 H8 . . 122.3(10) ?
    C9 C8 H8 . . 118.7(10) ?
    C14 C9 C10 . . 116.02(13) ?
    C14 C9 C8 . . 124.31(13) ?
    C10 C9 C8 . . 119.67(12) ?
    C11 C10 C9 . . 122.96(15) ?
    C11 C10 Cl1 . . 117.91(12) ?
    C9 C10 Cl1 . . 119.14(11) ?
    C12 C11 C10 . . 118.86(15) ?
    C12 C11 H11 . . 120.6 ?
    C10 C11 H11 . . 120.6 ?
    C11 C12 C13 . . 120.47(15) ?
    C11 C12 H12 . . 119.8 ?
    C13 C12 H12 . . 119.8 ?
    C12 C13 C14 . . 119.64(16) ?
    C12 C13 H13 . . 120.2 ?
    C14 C13 H13 . . 120.2 ?
    C13 C14 C9 . . 122.02(15) ?
    C13 C14 Cl2 . . 117.22(12) ?
    C9 C14 Cl2 . . 120.70(11) ?
loop_
    _geom_torsion_atom_site_label_1
    _geom_torsion_atom_site_label_2
    _geom_torsion_atom_site_label_3
    _geom_torsion_atom_site_label_4
    _geom_torsion_site_symmetry_1
    _geom_torsion_site_symmetry_2
    _geom_torsion_site_symmetry_3
    _geom_torsion_site_symmetry_4
    _geom_torsion
    _geom_torsion_publ_flag
    C7 N1 N2 C8 . . . . -175.33(12) ?
    O2 C1 C2 C3 . . . . -177.58(15) ?
    C6 C1 C2 C3 . . . . 1.9(2) ?
    C1 C2 C3 C4 . . . . 0.1(2) ?
    C2 C3 C4 C5 . . . . -1.3(2) ?
    C3 C4 C5 C6 . . . . 0.4(2) ?
    C4 C5 C6 C1 . . . . 1.6(2) ?
    C4 C5 C6 C7 . . . . 177.71(13) ?
    O2 C1 C6 C5 . . . . 176.71(13) ?
    C2 C1 C6 C5 . . . . -2.8(2) ?
    O2 C1 C6 C7 . . . . 0.5(2) ?
    C2 C1 C6 C7 . . . . -178.98(13) ?
    N2 N1 C7 O1 . . . . 4.02(19) ?
    N2 N1 C7 C6 . . . . -175.26(11) ?
    C5 C6 C7 O1 . . . . -155.05(14) ?
    C1 C6 C7 O1 . . . . 21.0(2) ?
    C5 C6 C7 N1 . . . . 24.23(19) ?
    C1 C6 C7 N1 . . . . -159.71(13) ?
    N1 N2 C8 C9 . . . . -177.11(11) ?
    N2 C8 C9 C14 . . . . -47.26(19) ?
    N2 C8 C9 C10 . . . . 133.40(14) ?
    C14 C9 C10 C11 . . . . 1.8(2) ?
    C8 C9 C10 C11 . . . . -178.78(13) ?
    C14 C9 C10 Cl1 . . . . -178.18(10) ?
    C8 C9 C10 Cl1 . . . . 1.21(18) ?
    C9 C10 C11 C12 . . . . -0.7(2) ?
    Cl1 C10 C11 C12 . . . . 179.27(12) ?
    C10 C11 C12 C13 . . . . -0.6(2) ?
    C11 C12 C13 C14 . . . . 0.8(2) ?
    C12 C13 C14 C9 . . . . 0.4(2) ?
    C12 C13 C14 Cl2 . . . . -176.77(13) ?
    C10 C9 C14 C13 . . . . -1.6(2) ?
    C8 C9 C14 C13 . . . . 179.01(14) ?
    C10 C9 C14 Cl2 . . . . 175.41(10) ?
    C8 C9 C14 Cl2 . . . . -3.95(19) ?
loop_
    _geom_hbond_atom_site_label_D
    _geom_hbond_atom_site_label_H
    _geom_hbond_atom_site_label_A
    _geom_hbond_site_symmetry_A
    _geom_hbond_distance_DH
    _geom_hbond_distance_HA
    _geom_hbond_distance_DA
    _geom_hbond_angle_DHA
    N1 H1 N2 2_565 0.85(2) 2.38(2) 3.165(2) 153(2)
    N1 H1 O1 2_565 0.85(2) 2.45(2) 3.158(2) 140.0(10)
    O2 H2A O1 . 0.90(2) 1.78(2) 2.608(2) 153(2)
data_global
_journal_date_recd_electronic     2010-08-18
_journal_date_accepted     2010-09-02
_journal_name_full     'Acta Crystallographica, Section E'
_journal_year     2010
_journal_volume     66
_journal_issue     10
_journal_page_first     o2603
_journal_page_last     o2603
_journal_paper_category     QO
_journal_coeditor_code     IM2223
_publ_contact_author_name     'Waseeq Ahmad Siddiqui'
_publ_contact_author_address
;
    Department of Chemistry
    University of Sargodha,
    Sargodha,
    Pakistan.
;
_publ_contact_author_email     waseeqsiddiqui@gmail.com
_publ_contact_author_fax     '0092-48-322 2121'
_publ_contact_author_phone     '0092-48-923 0546'
_publ_section_title
;
<i>N</i>'-(2,6-Dichlorobenzylidene)-2-hydroxybenzohydrazide
;
loop_
    _publ_author_name
    _publ_author_footnote
    _publ_author_address
    'Baig, Yawar' .
;
Institute of Chemistry
University of the Punjab
Lahore
Pakistan
;
    'Siddiqui, Hamid Latif' .
;
Institute of Chemistry
University of the Punjab
Lahore
Pakistan
;
    'Siddiqui, Waseeq Ahmad' .
;
Department of Chemistry
University of Sargodha
Sargodha
Pakistan
;
    'Mustafa, Ghulam' .
;
Institute of Inorganic Chemistry
Leipzig University
Johannisallee 29
D-04103 Leipzig
Germany
;
    'Krautscheid, Harald' .
;
Institute of Inorganic Chemistry
Leipzig University
Johannisallee 29
D-04103 Leipzig
Germany
;
