# Supplementary material for: N′-(2,6-Dichloro­benzyl­idene)-2-hy­droxy­benzohydrazide
Source: Acta Crystallogr Sect E Struct Rep Online. 2010 Sep 25;66(Pt 10):o2603. doi: 10.1107/S1600536810035385 (PMC2983241; doi:10.1107/S1600536810035385)
Supplement: Supplementary file 2 [file e-66-o2603-Isup2.hkl]

#
# h,k,l, Fc-squared, Fo-squared, sigma(Fo-squared) and status flag
#
data_I
_shelx_title ' ip2-884 in P2(1)/c:  W-176'
_shelx_refln_list_code          4
_shelx_F_calc_maximum      114.72
_exptl_crystal_F_000       632.00
_reflns_d_resolution_high  0.7830
 
loop_
 _symmetry_equiv_pos_as_xyz
 'x, y, z'
 'x, -y+1/2, z+1/2'
 '-x, -y, -z'
 '-x, y-1/2, -z-1/2'
 
_cell_length_a     7.5029
_cell_length_b    23.8363
_cell_length_c     8.0286
_cell_angle_alpha  90.000
_cell_angle_beta  109.860
_cell_angle_gamma  90.000
 
_shelx_F_squared_multiplier     1.000
 
loop_
 _refln_index_h
 _refln_index_k
 _refln_index_l
 _refln_F_squared_calc
 _refln_F_squared_meas
 _refln_F_squared_sigma
 _refln_observed_status
   1   0   0     1108.64     1032.43     33.53 o
   2   0   0     2882.87     2674.87     38.68 o
   3   0   0     3549.97     3527.24     30.64 o
   4   0   0      225.68      220.15      6.68 o
   5   0   0     2214.01     2258.56     29.69 o
   6   0   0      154.35      161.67      6.59 o
   7   0   0        0.85        5.19      5.53 o
   8   0   0        0.02        3.89      7.14 o
   9   0   0       20.27       17.77      6.89 o
   1   1   0     1279.90     1250.41     16.54 o
   2   1   0      297.55      286.12      7.43 o
   3   1   0      366.33      359.96      5.71 o
   4   1   0     1026.31     1029.82     11.11 o
   5   1   0       71.45       73.83      3.87 o
   6   1   0      649.20      660.11      6.91 o
   7   1   0        2.71       10.37      4.52 o
   8   1   0      211.50      213.09      4.39 o
   9   1   0       11.99       11.00      4.30 o
   0   2   0     2128.54      811.39    498.42 o
   1   2   0       57.80       57.92      5.52 o
   2   2   0     5906.18     6042.04     39.08 o
   3   2   0      313.37      312.10      5.67 o
   4   2   0     1517.52     1499.70      9.78 o
   5   2   0       16.44       18.02      4.03 o
   6   2   0      603.62      576.05      6.23 o
   7   2   0      245.99      246.45      7.11 o
   8   2   0       13.28       13.74      4.11 o
   1   3   0      230.82      228.74      7.06 o
   2   3   0        6.76        9.23      4.98 o
   3   3   0      312.04      280.64      4.73 o
   4   3   0      348.11      315.58      5.45 o
   5   3   0      330.35      332.34      5.51 o
   6   3   0      286.18      279.16      5.25 o
   7   3   0       52.96       50.41      4.04 o
   8   3   0       11.31       11.29      3.80 o
   0   4   0     1586.39     1509.41     17.23 o
   1   4   0     2690.21     2609.86     14.28 o
   2   4   0     4430.44     4439.52     39.51 o
   3   4   0     2478.72     2446.66     13.50 o
   4   4   0      484.25      449.78      4.93 o
   5   4   0        3.07        9.64      4.44 o
   6   4   0        0.41        1.19      4.06 o
   7   4   0      415.38      421.32      5.63 o
   8   4   0        5.23       12.51      4.26 o
   1   5   0      679.09      601.96      7.92 o
   2   5   0     1759.13     1751.00     15.29 o
   3   5   0      198.76      196.55      5.20 o
   4   5   0      244.80      245.18      4.37 o
   5   5   0     1759.36     1753.29      8.15 o
   6   5   0      114.87      117.77      5.19 o
   7   5   0       65.88       69.29      4.20 o
   8   5   0      194.77      207.68      4.91 o
   0   6   0     7255.10     6774.29    117.73 o
   1   6   0      257.03      252.80      6.83 o
   2   6   0     2492.01     2301.87     19.11 o
   3   6   0     2085.32     2035.53     17.34 o
   4   6   0      135.93      137.87      4.30 o
   5   6   0     1647.99     1665.88     17.28 o
   6   6   0      198.33      188.02      4.05 o
   7   6   0       65.52       68.93      4.04 o
   8   6   0        7.91        7.99      4.32 o
   1   7   0     2043.88     2015.26     20.45 o
   2   7   0       96.49      100.71      5.35 o
   3   7   0      704.42      720.67      5.97 o
   4   7   0        4.34        3.44      3.99 o
   5   7   0       88.11       95.92      4.85 o
   6   7   0        0.79        3.28      4.16 o
   7   7   0        1.62        2.50      4.33 o
   8   7   0        7.55       11.04      4.51 o
   0   8   0    11154.65    10914.90    201.52 o
   1   8   0        2.58        4.58      5.33 o
   2   8   0       32.70       35.21      3.83 o
   3   8   0       94.49       85.35      4.19 o
   4   8   0      197.11      181.45      4.34 o
   5   8   0      679.16      707.85     10.88 o
   6   8   0      694.72      702.28      9.63 o
   7   8   0       47.77       57.90      4.37 o
   8   8   0       46.59       53.12      4.29 o
   1   9   0     2946.88     2869.24     34.22 o
   2   9   0       31.77       40.05      4.48 o
   3   9   0      273.49      291.88      4.51 o
   4   9   0      481.11      497.90      6.77 o
   5   9   0       54.31       66.78      3.94 o
   6   9   0        6.06       12.64      4.46 o
   7   9   0      234.43      229.83      4.72 o
   8   9   0      105.29      104.02      4.67 o
   0  10   0     5548.98     5787.82     80.27 o
   1  10   0      582.21      547.33      6.49 o
   2  10   0        5.81        2.10      4.13 o
   3  10   0     1280.51     1241.51     11.10 o
   4  10   0      248.72      261.52      4.65 o
   5  10   0       86.82       84.37      4.30 o
   6  10   0      243.91      250.96      4.28 o
   7  10   0       14.89       17.39      4.12 o
   8  10   0       38.78       34.09      4.51 o
   1  11   0     3681.28     3557.25     41.03 o
   2  11   0      247.93      189.28      4.42 o
   3  11   0      419.08      397.79      4.60 o
   4  11   0      268.74      259.07      4.63 o
   5  11   0       33.33       37.02      3.70 o
   6  11   0      312.29      303.66      5.74 o
   7  11   0       24.40       27.97      4.60 o
   8  11   0       16.06       15.33      4.48 o
   0  12   0     1331.57     1494.16     13.37 o
   1  12   0      660.32      681.13      6.66 o
   2  12   0       64.60       79.28      4.65 o
   3  12   0      310.96      293.64      4.35 o
   4  12   0       27.44       25.79      4.41 o
   5  12   0        1.28        5.75      4.25 o
   6  12   0        1.16        7.76      4.25 o
   7  12   0       28.15       27.73      4.22 o
   8  12   0       25.42       25.62      5.03 o
   1  13   0      686.49      750.77      6.03 o
   2  13   0      326.14      307.46      4.97 o
   3  13   0       50.99       51.46      4.24 o
   4  13   0       29.44       33.42      4.74 o
   5  13   0     1919.64     1917.99     26.77 o
   6  13   0      100.70       98.30      4.41 o
   7  13   0        1.60       10.14      4.63 o
   8  13   0       53.94       54.70      4.89 o
   0  14   0     2195.20     2284.87     60.43 o
   1  14   0       39.87       34.75      4.00 o
   2  14   0       50.92       33.70      4.65 o
   3  14   0      420.65      415.92      5.58 o
   4  14   0      521.59      532.74      7.11 o
   5  14   0      917.00      907.58     10.19 o
   6  14   0      317.76      298.14      5.72 o
   7  14   0       27.56       24.32      4.48 o
   8  14   0       12.66       13.87      4.99 o
   1  15   0     1396.06     1316.69      7.12 o
   2  15   0      242.59      231.95      4.99 o
   3  15   0      416.63      405.70      6.64 o
   4  15   0       89.58       89.16      4.78 o
   5  15   0       82.29       82.29      3.81 o
   6  15   0        2.15        2.67      4.13 o
   7  15   0        2.07        7.71      4.28 o
   0  16   0      187.61      179.66      7.22 o
   1  16   0       15.53       21.23      5.40 o
   2  16   0       77.09       82.45      4.78 o
   3  16   0       70.97       73.83      4.35 o
   4  16   0        1.48        5.73      4.06 o
   5  16   0      529.04      541.07      7.19 o
   6  16   0      339.48      340.88      4.47 o
   7  16   0        8.09       15.34      4.87 o
   1  17   0     1640.33     1581.79     12.09 o
   2  17   0      574.38      554.00      5.91 o
   3  17   0      661.45      653.60      9.60 o
   4  17   0       12.28       17.42      4.74 o
   5  17   0        0.00        3.07      4.20 o
   6  17   0      217.84      218.91      5.32 o
   7  17   0       95.88       94.94      4.85 o
   0  18   0     1540.54     1523.91     34.12 o
   1  18   0      190.76      199.82      4.86 o
   2  18   0     1338.30     1284.64     15.35 o
   3  18   0     3219.89     3082.98     78.10 o
   4  18   0        1.00        1.26      4.19 o
   5  18   0        6.66        7.99      4.13 o
   6  18   0      121.50      121.91      4.46 o
   7  18   0      124.76      109.55      4.65 o
   1  19   0       50.17       54.42      4.94 o
   2  19   0      229.96      239.64      5.31 o
   3  19   0      543.54      570.33      5.54 o
   4  19   0      125.23      139.02      4.30 o
   5  19   0      349.18      348.21      6.05 o
   6  19   0      178.08      174.52      5.06 o
   7  19   0       67.99       66.63      4.81 o
   0  20   0      855.73      885.75     19.09 o
   1  20   0        6.44        4.99      5.08 o
   2  20   0      534.72      548.74      7.69 o
   3  20   0       60.56       60.48      4.42 o
   4  20   0      298.61      312.20      4.85 o
   5  20   0        2.07        2.80      4.15 o
   6  20   0        4.65        3.90      4.58 o
   1  21   0      265.54      247.53      5.31 o
   2  21   0        3.37        5.72      4.72 o
   3  21   0       57.06       67.99      4.45 o
   4  21   0      507.78      517.36      5.38 o
   5  21   0        6.41       11.46      4.44 o
   6  21   0      254.93      248.08      5.66 o
   0  22   0      373.56      363.62     13.87 o
   1  22   0       84.93       86.39      5.37 o
   2  22   0       70.62       68.17      5.37 o
   3  22   0      136.59      135.50      4.78 o
   4  22   0      288.64      292.83      4.66 o
   5  22   0        7.48        7.83      4.36 o
   6  22   0      155.34      135.17      5.13 o
   1  23   0        5.24        5.12      4.82 o
   2  23   0       60.27       58.46      4.99 o
   3  23   0       82.31       76.76      5.55 o
   4  23   0        2.90        4.37      4.39 o
   5  23   0       44.32       48.11      4.94 o
   0  24   0     1647.52     1679.89     12.09 o
   1  24   0       65.37       84.16      5.15 o
   2  24   0      377.31      378.54      5.34 o
   3  24   0      634.77      629.82      9.36 o
   4  24   0       52.41       58.17      5.12 o
   5  24   0       25.09       23.22      4.80 o
   1  25   0       32.76       32.36      4.91 o
   2  25   0        4.04        5.29      5.15 o
   3  25   0       62.38       63.95      5.46 o
   4  25   0       42.29       41.61      4.79 o
   5  25   0      141.68      138.32      5.84 o
   0  26   0        1.64       -5.99      7.80 o
   1  26   0       19.90       16.58      5.40 o
   2  26   0       68.83       60.44      4.98 o
   3  26   0      171.18      182.24      5.45 o
   4  26   0        5.96        8.49      6.08 o
   1  27   0      225.40      231.55      6.54 o
   2  27   0      111.77      122.53      6.22 o
   3  27   0        1.73        7.94      5.18 o
   4  27   0       29.47       23.97      5.86 o
   0  28   0       13.14       27.40      8.21 o
   1  28   0        0.65       10.00      5.40 o
   2  28   0       17.60       20.02      5.47 o
   3  28   0       85.79       86.65      5.59 o
   1  29   0      105.24      125.42      6.41 o
   2  29   0      130.29      118.59      6.44 o
   0  30   0        0.25       -4.25     10.66 o
   1  30   0        7.75       10.53      6.78 o
  -9   1   1       16.16       20.54      4.33 o
  -8   1   1        0.17        1.06      4.16 o
  -7   1   1      254.62      254.33      4.23 o
  -6   1   1       73.65       70.79      4.31 o
  -5   1   1       42.70       41.59      3.66 o
  -4   1   1       69.23       62.80      4.01 o
  -3   1   1      891.47      865.16      6.49 o
  -2   1   1     3956.53     4160.90     33.18 o
  -1   1   1     2845.04     2891.82     41.46 o
   0   1   1      172.44      175.47      7.44 o
   1   1   1       52.98       58.93      8.12 o
   2   1   1      512.24      511.53      6.43 o
   3   1   1      624.96      588.28      9.09 o
   4   1   1      250.15      248.87      5.14 o
   5   1   1       28.02       29.16      4.79 o
   6   1   1      101.38      103.49      4.35 o
   7   1   1       19.28       18.09      4.39 o
   8   1   1        1.08       -0.03      4.19 o
  -9   2   1       23.16       27.68      4.80 o
  -8   2   1        0.10        2.16      4.36 o
  -7   2   1      361.12      359.95      5.24 o
  -6   2   1       95.59      100.21      3.95 o
  -5   2   1       30.40       34.33      4.16 o
  -4   2   1      515.70      470.32      5.02 o
  -3   2   1      942.59      917.91     10.25 o
  -1   2   1      875.39      846.46      8.02 o
   0   2   1    13160.49    14409.61    208.26 o
   1   2   1      453.38      446.01      9.06 o
   2   2   1     3138.85     2981.63     22.36 o
   3   2   1      169.00      183.08      5.36 o
   4   2   1      902.35      867.29      8.53 o
   5   2   1      655.24      733.00      7.96 o
   6   2   1       11.08        8.21      4.41 o
   7   2   1      183.71      191.28      4.67 o
   8   2   1      100.19      103.48      5.36 o
  -9   3   1        1.78        4.81      4.51 o
  -8   3   1        1.53        2.84      3.84 o
  -7   3   1       30.58       26.11      3.71 o
  -6   3   1        7.89       12.62      4.56 o
  -5   3   1      119.78      126.79      4.83 o
  -4   3   1       35.31       30.80      4.38 o
  -3   3   1      306.32      332.74      5.38 o
  -2   3   1    10647.08    11189.36    103.77 o
  -1   3   1      158.12      152.44      5.89 o
   0   3   1     2473.97     2376.61     30.80 o
   1   3   1      147.61      161.54      7.41 o
   2   3   1     4914.35     4815.89     27.99 o
   3   3   1     2713.03     2748.89     22.27 o
   4   3   1      209.13      200.43      4.85 o
   5   3   1      122.69      116.44      4.45 o
   6   3   1        0.36        3.33      4.26 o
   7   3   1        0.56        4.61      4.36 o
   8   3   1       10.31        7.13      4.64 o
  -9   4   1        1.84        7.21      4.57 o
  -8   4   1      357.15      353.86      6.58 o
  -7   4   1      259.79      260.53      4.00 o
  -6   4   1      425.18      436.02      5.29 o
  -5   4   1      440.99      442.76      4.59 o
  -4   4   1       42.12       58.24      4.49 o
  -3   4   1        3.96        2.16      4.05 o
  -2   4   1     4021.87     3942.43     31.38 o
  -1   4   1      448.74      421.68      7.53 o
   0   4   1        7.41        4.44      6.51 o
   1   4   1     1066.57      997.08      8.74 o
   2   4   1      487.27      495.67      5.98 o
   3   4   1     1965.56     1982.83     19.62 o
   4   4   1      796.41      773.07      7.36 o
   5   4   1       86.84       86.29      5.65 o
   6   4   1       51.17       50.54      4.51 o
   7   4   1       17.73       23.04      4.92 o
   8   4   1      334.31      316.55      8.43 o
  -9   5   1       28.64       30.55      4.59 o
  -8   5   1        6.38       15.10      4.42 o
  -7   5   1       14.97       16.98      3.87 o
  -6   5   1       76.06       74.93      4.33 o
  -5   5   1       48.47       43.91      4.47 o
  -4   5   1      460.99      451.74      4.76 o
  -3   5   1       82.61      105.00      4.28 o
  -2   5   1     2240.63     2084.02     24.42 o
  -1   5   1       41.28       52.55      5.90 o
   0   5   1     1664.01     1571.89     13.37 o
   1   5   1      439.72      402.84      7.17 o
   2   5   1     2159.88     2068.37     29.95 o
   3   5   1      941.08      884.32      6.49 o
   4   5   1      450.03      445.73      5.23 o
   5   5   1      734.70      681.81      7.88 o
   6   5   1       25.61       23.44      5.04 o
   7   5   1        1.59        2.58      4.59 o
   8   5   1        0.13        2.67      4.49 o
  -9   6   1        0.51        1.65      4.41 o
  -8   6   1        7.00        5.99      3.90 o
  -7   6   1       78.37       78.57      4.38 o
  -6   6   1      221.77      222.56      4.96 o
  -5   6   1      211.77      211.42      4.59 o
  -4   6   1      965.22      948.94      6.67 o
  -3   6   1        2.61        6.09      3.74 o
  -2   6   1     3801.48     3678.76     17.71 o
  -1   6   1     3877.29     3670.11     43.68 o
   0   6   1      714.07      635.47      9.11 o
   1   6   1     2669.91     2504.02     25.50 o
   2   6   1     2415.63     2283.05     23.38 o
   3   6   1     1914.01     2153.06     23.84 o
   4   6   1     2702.23     2664.45     17.92 o
   5   6   1        4.61       12.29      4.39 o
   6   6   1      158.24      150.48      4.81 o
   7   6   1      298.27      317.58      5.15 o
   8   6   1       19.47       19.76      4.71 o
  -9   7   1      416.71      384.69      5.40 o
  -8   7   1       12.73       19.78      3.93 o
  -7   7   1      442.64      442.17      4.89 o
  -6   7   1      543.30      529.43      6.50 o
  -5   7   1      160.04      156.21      4.08 o
  -4   7   1     2455.64     2443.32     31.13 o
  -3   7   1     1632.33     1560.23     18.35 o
  -2   7   1       32.18       17.20      4.96 o
  -1   7   1     2886.99     2710.19     15.76 o
   0   7   1      184.85      174.59      5.99 o
   1   7   1      392.81      394.20      6.38 o
   2   7   1     2252.36     2342.51     19.59 o
   3   7   1      267.22      270.85      4.91 o
   4   7   1      362.62      367.04      4.95 o
   5   7   1       96.44      108.67      4.44 o
   6   7   1       67.26       67.21      4.31 o
   7   7   1      560.00      569.44      6.18 o
   8   7   1      214.39      208.04      6.02 o
  -8   8   1       68.80       67.81      4.44 o
  -7   8   1        0.02       -3.83      4.28 o
  -6   8   1       68.06       73.52      4.21 o
  -5   8   1      324.81      326.97      4.22 o
  -4   8   1      157.05      151.01      4.64 o
  -3   8   1     1586.96     1604.61      8.45 o
  -2   8   1      271.03      308.18      5.17 o
  -1   8   1      910.04      909.01      7.57 o
   0   8   1       48.73       43.04      5.53 o
   1   8   1      650.91      647.36      7.72 o
   2   8   1     2514.98     2447.05     22.32 o
   3   8   1      450.19      456.35      4.87 o
   4   8   1      675.75      649.77      6.92 o
   5   8   1        0.03        2.63      4.00 o
   6   8   1      390.90      396.68      5.97 o
   7   8   1        4.19        8.36      3.85 o
   8   8   1       31.38       33.79      5.13 o
  -8   9   1        0.31        1.99      4.28 o
  -7   9   1      317.18      293.17      6.49 o
  -6   9   1      214.29      218.49      4.45 o
  -5   9   1      817.75      813.09      8.90 o
  -4   9   1      927.61      927.36     10.55 o
  -3   9   1     1729.41     1675.84     11.67 o
  -2   9   1      392.90      304.40      4.81 o
  -1   9   1     2025.10     1979.58     17.02 o
   0   9   1     3820.14     3567.13     29.47 o
   1   9   1        6.85       15.57      4.58 o
   2   9   1     2081.17     2088.71     26.82 o
   3   9   1     2628.49     2629.91     44.01 o
   4   9   1      299.87      305.01      4.97 o
   5   9   1     1389.14     1373.22     13.58 o
   6   9   1      106.43      108.68      4.61 o
   7   9   1      420.05      405.73      5.48 o
   8   9   1      250.35      234.39      5.11 o
  -8  10   1      152.29      141.19      4.55 o
  -7  10   1       91.38       92.05      4.12 o
  -6  10   1       23.34       22.62      3.88 o
  -5  10   1      226.57      224.57      4.61 o
  -4  10   1       13.81       15.48      4.47 o
  -3  10   1      893.65      883.75      8.73 o
  -2  10   1     6940.25     7197.23     50.50 o
  -1  10   1     4743.55     4856.10     51.19 o
   0  10   1      587.42      536.71      9.93 o
   1  10   1      433.55      421.81      7.19 o
   2  10   1       71.83       70.13      4.57 o
   3  10   1      798.79      830.66      6.59 o
   4  10   1        4.73       10.52      4.66 o
   5  10   1        0.78        4.35      4.02 o
   6  10   1      105.47      112.77      4.66 o
   7  10   1      137.12      137.07      4.95 o
   8  10   1       82.80       77.54      5.11 o
  -8  11   1        4.17        7.10      4.81 o
  -7  11   1     1776.63     1828.76     18.71 o
  -6  11   1      633.31      626.30      7.87 o
  -5  11   1        6.13        7.54      3.95 o
  -4  11   1      912.83      867.41      9.21 o
  -3  11   1      879.93      899.59      6.66 o
  -2  11   1      480.22      471.08      5.10 o
  -1  11   1      526.86      567.08      6.92 o
   0  11   1      282.00      287.49      5.94 o
   1  11   1      528.21      540.69      6.32 o
   2  11   1       38.87       39.59      4.45 o
   3  11   1        9.62       15.22      4.95 o
   4  11   1      474.40      492.44      7.32 o
   5  11   1     1262.72     1276.17     13.60 o
   6  11   1        6.28        6.80      3.74 o
   7  11   1      309.44      305.08      4.73 o
   8  11   1        5.45        8.91      4.13 o
  -8  12   1      225.62      203.44      4.78 o
  -7  12   1       93.48       99.49      4.81 o
  -6  12   1       87.02       92.57      3.95 o
  -5  12   1      209.93      218.30      4.52 o
  -4  12   1      574.70      517.69      5.03 o
  -3  12   1      960.10      953.87      5.89 o
  -2  12   1     2346.44     2372.57     34.71 o
  -1  12   1     4148.56     4029.01     25.18 o
   0  12   1     1771.25     1899.79     18.85 o
   1  12   1     2284.92     2061.08     18.34 o
   2  12   1     3932.14     3795.00     42.46 o
   3  12   1      239.85      210.56      5.03 o
   4  12   1     1525.90     1456.70     16.74 o
   5  12   1      589.52      595.54      8.92 o
   6  12   1       70.94       78.44      4.71 o
   7  12   1       38.02       36.23      4.33 o
  -8  13   1       58.99       63.43      5.37 o
  -7  13   1      526.15      527.21      7.54 o
  -6  13   1       83.75       73.52      4.14 o
  -5  13   1      126.97      129.94      4.09 o
  -4  13   1      315.17      297.26      4.93 o
  -3  13   1       80.54       85.83      4.14 o
  -2  13   1      374.09      378.58      4.90 o
  -1  13   1      139.07      122.43      5.58 o
   0  13   1       64.69       66.47      5.33 o
   1  13   1       14.68        9.14      4.50 o
   2  13   1      162.06      164.57      5.09 o
   3  13   1      115.95      116.37      4.47 o
   4  13   1        0.02        3.39      4.27 o
   5  13   1       97.61      103.54      4.60 o
   6  13   1       27.99       32.66      5.23 o
   7  13   1      324.47      314.80      5.10 o
  -8  14   1       18.36       31.56      5.38 o
  -7  14   1       33.46       28.43      3.98 o
  -6  14   1       31.66       36.32      3.89 o
  -5  14   1      579.93      593.79      5.02 o
  -4  14   1       20.25       26.66      4.03 o
  -3  14   1      520.17      542.49      5.14 o
  -2  14   1       96.45       64.66      5.02 o
  -1  14   1       90.03      111.88      5.97 o
   0  14   1      880.95      894.93      8.58 o
   1  14   1      296.06      265.48      5.10 o
   2  14   1       33.49       32.68      4.11 o
   3  14   1       45.32       49.59      4.28 o
   4  14   1      368.03      385.80      4.98 o
   5  14   1       41.74       35.91      4.18 o
   6  14   1       14.20       14.39      4.38 o
   7  14   1       17.70       12.71      4.75 o
  -8  15   1        2.27        3.07      4.85 o
  -7  15   1       12.79       17.07      4.39 o
  -6  15   1       77.62       81.77      4.04 o
  -5  15   1      559.64      568.59      7.58 o
  -4  15   1        9.29       11.19      4.39 o
  -3  15   1      215.43      193.51      4.21 o
  -2  15   1      798.42      779.28      8.04 o
  -1  15   1      213.62      201.76      5.68 o
   0  15   1     2103.09     1995.04     23.54 o
   1  15   1      127.73      107.47      5.16 o
   2  15   1      277.28      284.54      5.24 o
   3  15   1     2397.08     2392.53     23.46 o
   4  15   1      194.38      186.85      4.27 o
   5  15   1      819.63      816.12     10.85 o
   6  15   1        0.42        2.33      3.85 o
   7  15   1       19.28       17.32      4.95 o
  -7  16   1      109.63      104.21      4.30 o
  -6  16   1       47.24       48.25      4.39 o
  -5  16   1      106.30      112.72      4.37 o
  -4  16   1      106.67      111.94      4.60 o
  -3  16   1        9.22        6.28      3.88 o
  -2  16   1       21.03       22.06      5.10 o
  -1  16   1      341.85      330.86      7.71 o
   0  16   1        2.79        1.08      4.89 o
   1  16   1      657.21      606.49      6.43 o
   2  16   1        0.53        6.73      4.92 o
   3  16   1     1116.02     1126.07     11.16 o
   4  16   1        9.14       15.39      3.98 o
   5  16   1       22.65       24.33      4.25 o
   6  16   1       10.74       13.23      4.44 o
   7  16   1      114.29      108.44      4.96 o
  -7  17   1       39.67       47.41      4.12 o
  -6  17   1      180.94      186.47      4.65 o
  -5  17   1       37.14       37.51      3.93 o
  -4  17   1      822.12      830.69     11.63 o
  -3  17   1      688.30      682.25      8.38 o
  -2  17   1       56.42       65.49      5.32 o
  -1  17   1      545.36      520.23      6.65 o
   0  17   1        5.34        5.93      4.73 o
   1  17   1        5.76        7.19      4.75 o
   2  17   1      558.82      579.67      5.99 o
   3  17   1      123.49      120.95      4.76 o
   4  17   1      340.47      355.78      5.01 o
   5  17   1       99.25      100.36      4.14 o
   6  17   1      103.76      112.44      5.24 o
   7  17   1      101.57       98.40      5.60 o
  -7  18   1       40.66       43.45      4.76 o
  -6  18   1       82.94       81.37      4.53 o
  -5  18   1       94.93       92.36      4.22 o
  -4  18   1       63.30       68.90      4.64 o
  -3  18   1        3.38        8.60      4.55 o
  -2  18   1      444.37      447.44      5.76 o
  -1  18   1        2.57        6.90      4.92 o
   0  18   1      215.29      193.39      5.25 o
   1  18   1       70.39       71.00      4.48 o
   2  18   1      143.69      151.00      5.57 o
   3  18   1      578.65      598.70      7.14 o
   4  18   1      641.21      644.31      7.97 o
   5  18   1       13.02       17.27      4.61 o
   6  18   1        4.82        8.68      4.22 o
  -7  19   1       18.45       16.15      4.21 o
  -6  19   1       16.14       17.19      4.05 o
  -5  19   1       38.78       43.71      3.97 o
  -4  19   1       96.46       95.48      4.11 o
  -3  19   1       12.83       16.11      4.67 o
  -2  19   1       31.85       30.20      6.22 o
  -1  19   1       24.56       32.10      5.30 o
   0  19   1        0.43       -0.95      4.64 o
   1  19   1        7.49        7.27      4.48 o
   2  19   1     1612.43     1602.84     16.29 o
   3  19   1        0.08        3.50      4.46 o
   4  19   1       16.62       21.69      4.30 o
   5  19   1       38.48       37.81      4.45 o
   6  19   1       46.39       50.07      5.25 o
  -7  20   1        1.76        5.11      5.43 o
  -6  20   1        0.57        1.87      4.30 o
  -5  20   1      415.57      421.37      8.34 o
  -4  20   1     1013.88     1007.59     14.40 o
  -3  20   1      414.13      384.53      6.42 o
  -2  20   1      124.34      132.42      5.69 o
  -1  20   1      457.87      447.95      6.11 o
   0  20   1      232.74      213.31      5.04 o
   1  20   1     3142.89     3125.60     29.38 o
   2  20   1      438.81      411.22      5.87 o
   3  20   1        7.01        9.92      4.02 o
   4  20   1      599.10      605.37      5.47 o
   5  20   1        0.99        1.11      4.65 o
   6  20   1        0.79       -0.21      4.65 o
  -6  21   1        0.17        6.64      4.86 o
  -5  21   1       34.19       39.13      4.64 o
  -4  21   1       48.01       53.67      4.30 o
  -3  21   1      139.08      141.04      5.36 o
  -2  21   1       28.19       27.19      4.98 o
  -1  21   1       86.45       91.23      4.60 o
   0  21   1        7.97       14.33      4.55 o
   1  21   1       34.29       23.15      4.52 o
   2  21   1       19.89       21.40      4.29 o
   3  21   1       20.04       24.50      4.50 o
   4  21   1       45.16       46.74      4.70 o
   5  21   1        0.04        1.16      5.03 o
   6  21   1        1.45        4.27      4.86 o
  -6  22   1      136.12      136.72      5.10 o
  -5  22   1      372.13      381.48      5.04 o
  -4  22   1       15.12       15.62      5.53 o
  -3  22   1      114.76      120.23      5.32 o
  -2  22   1       72.05       71.76      4.49 o
  -1  22   1       35.32       29.97      4.76 o
   0  22   1       33.41       40.10      4.57 o
   1  22   1       44.39       41.06      4.99 o
   2  22   1      197.76      196.99      4.50 o
   3  22   1       50.87       60.64      4.52 o
   4  22   1        0.74        2.35      4.51 o
   5  22   1      241.30      241.17      5.19 o
  -6  23   1        4.86        4.97      5.56 o
  -5  23   1        0.17        1.69      4.61 o
  -4  23   1        9.30       10.47      4.60 o
  -3  23   1       93.43       96.11      5.32 o
  -2  23   1       26.43       29.72      4.70 o
  -1  23   1       38.63       32.25      4.91 o
   0  23   1        7.66       18.87      4.44 o
   1  23   1      222.09      215.16      5.43 o
   2  23   1      228.69      235.17      5.16 o
   3  23   1      383.17      414.50      7.93 o
   4  23   1        8.96        7.07      4.91 o
   5  23   1       62.35       62.34      4.65 o
  -5  24   1        5.02        7.58      4.71 o
  -4  24   1       16.81       17.56      4.79 o
  -3  24   1       59.88       78.89      7.56 o
  -2  24   1      208.90      204.55      5.87 o
  -1  24   1      239.99      263.05      5.79 o
   0  24   1       82.67       76.81      4.84 o
   1  24   1      208.23      208.10      5.88 o
   2  24   1       11.01       14.12      4.73 o
   3  24   1        2.56        3.12      4.38 o
   4  24   1       24.83       30.11      4.91 o
   5  24   1        0.42        6.82      4.59 o
  -5  25   1        0.10        5.90      5.37 o
  -4  25   1      151.76      163.58      5.37 o
  -3  25   1      304.60      303.10      5.55 o
  -2  25   1        6.05       14.09      5.20 o
  -1  25   1      256.39      269.68      5.50 o
   0  25   1      226.36      230.08      5.98 o
   1  25   1       23.91       18.68      5.24 o
   2  25   1        6.68        8.30      4.80 o
   3  25   1        1.65        6.26      4.69 o
   4  25   1       47.24       51.62      5.19 o
  -4  26   1      231.00      231.58      5.47 o
  -3  26   1      119.93      122.89      5.22 o
  -2  26   1      490.76      499.83      6.91 o
  -1  26   1      356.25      382.81      5.89 o
   0  26   1        3.26        7.73      5.25 o
   1  26   1      413.93      407.98      7.72 o
   2  26   1      356.57      356.76      5.84 o
   3  26   1        7.14        7.91      5.11 o
   4  26   1      357.43      337.97      6.59 o
  -4  27   1        5.06        6.72      5.74 o
  -3  27   1        0.08        3.13      5.22 o
  -2  27   1      125.77      141.74      6.43 o
  -1  27   1       18.81       22.76      4.97 o
   0  27   1      174.00      165.26      5.96 o
   1  27   1        4.83       11.33      5.77 o
   2  27   1      179.59      198.55      6.01 o
   3  27   1       16.04       16.83      5.39 o
  -3  28   1       14.70       20.09      5.38 o
  -2  28   1       13.38       12.73      4.58 o
  -1  28   1      202.84      206.94      5.53 o
   0  28   1      114.11      119.62      9.01 o
   1  28   1       87.95       90.00      6.61 o
   2  28   1       59.19       55.69      6.41 o
   3  28   1       38.77       41.62      6.63 o
  -2  29   1       61.24       70.41      6.04 o
  -1  29   1        6.36       12.87      5.43 o
   0  29   1      101.44      121.99      6.30 o
   1  29   1        0.35        3.61      5.68 o
   2  29   1       18.27       18.10      6.27 o
  -1  30   1      199.86      186.80      6.19 o
   0  30   1       26.10       25.64      6.31 o
  -9   0   2       72.64       62.19      6.72 o
  -8   0   2       13.16       18.06      5.68 o
  -7   0   2      313.47      324.97      6.74 o
  -6   0   2        9.35       14.77      5.54 o
  -5   0   2     1114.24     1092.44     16.56 o
  -4   0   2     5082.82     5347.77     75.14 o
  -3   0   2     1046.10     1017.78     16.06 o
  -1   0   2     1277.64     1410.46     25.31 o
   1   0   2     4912.74     4986.66     74.56 o
   2   0   2     4028.15     3929.49     45.87 o
   3   0   2     5181.42     5427.02     50.35 o
   4   0   2       46.62       58.63      5.90 o
   5   0   2     1202.28     1193.79     23.56 o
   6   0   2        5.09       11.00      6.70 o
   7   0   2        9.76       12.67      7.13 o
   8   0   2      490.25      450.94     23.12 o
  -9   1   2       11.58       15.58      4.62 o
  -8   1   2      173.68      175.21      4.44 o
  -7   1   2      453.16      457.05      8.31 o
  -6   1   2       15.93       22.95      3.63 o
  -5   1   2     2062.54     2044.38     22.57 o
  -4   1   2     1551.26     1752.13     25.60 o
  -3   1   2     1836.93     1698.39     41.49 o
  -2   1   2     3869.57     3892.60     56.13 o
  -1   1   2      122.59      135.40      5.42 o
   0   1   2       59.77       85.24      7.58 o
   1   1   2       17.78       30.94      5.45 o
   2   1   2      504.85      494.54      5.79 o
   3   1   2      127.48      138.14      5.03 o
   4   1   2      574.79      570.88      8.64 o
   5   1   2      272.10      283.63      5.25 o
   6   1   2      296.37      298.86      7.21 o
   7   1   2        6.89        6.45      4.11 o
   8   1   2       36.73       39.13      4.89 o
  -9   2   2       96.15      105.06      4.39 o
  -8   2   2        3.37        4.51      4.07 o
  -7   2   2      303.41      319.92      4.62 o
  -6   2   2      271.26      276.48      5.35 o
  -5   2   2       39.91       41.95      4.25 o
  -4   2   2     6005.82     6032.50     63.38 o
  -3   2   2      373.10      390.12      4.75 o
  -2   2   2     1262.18     1231.56     10.86 o
  -1   2   2     2476.70     2492.08     15.19 o
   0   2   2      722.70      632.75      7.91 o
   1   2   2     4504.97     4548.74     70.81 o
   2   2   2      655.90      710.37      7.07 o
   3   2   2       31.90       25.08      5.00 o
   4   2   2      158.08      165.32      5.01 o
   5   2   2       32.35       34.21      5.43 o
   6   2   2      314.28      321.12      4.91 o
   7   2   2      240.28      237.88      5.23 o
   8   2   2        9.43        8.36      4.89 o
  -9   3   2      233.29      215.98      4.48 o
  -8   3   2        8.64       12.05      4.17 o
  -7   3   2       26.00       27.57      4.03 o
  -6   3   2        4.94        5.16      3.81 o
  -5   3   2       54.50       58.01      4.08 o
  -4   3   2      706.85      765.92      9.12 o
  -3   3   2      608.58      637.26      8.34 o
  -2   3   2       54.11       45.26      4.83 o
  -1   3   2      153.22      140.53      5.88 o
   0   3   2      264.17      237.58      6.27 o
   1   3   2     1337.77     1273.65     11.39 o
   2   3   2     1806.01     1749.06     17.43 o
   3   3   2      390.82      382.93      5.71 o
   4   3   2     1439.29     1386.16     10.59 o
   5   3   2      879.07      863.69      8.32 o
   6   3   2       58.03       58.86      4.43 o
   7   3   2      685.38      694.21     13.44 o
   8   3   2       20.58       18.26      4.87 o
  -9   4   2      157.42      141.69      4.24 o
  -8   4   2        8.58       12.49      3.99 o
  -7   4   2        0.08       -1.22      4.43 o
  -6   4   2       91.46       82.72      4.63 o
  -5   4   2       49.98       57.42      4.27 o
  -4   4   2     2876.44     2929.00     37.11 o
  -3   4   2      944.59      916.23      8.92 o
  -2   4   2      286.71      247.25      9.79 o
  -1   4   2        2.40        2.19      5.93 o
   0   4   2      722.88      703.45      8.14 o
   1   4   2     3671.58     3845.45     39.09 o
   2   4   2      721.65      720.61      7.94 o
   3   4   2       16.87       42.83      4.48 o
   4   4   2        0.17       -0.05      3.98 o
   5   4   2      230.20      240.26      4.89 o
   6   4   2      197.09      214.35      4.77 o
   7   4   2      114.71      115.02      4.60 o
   8   4   2       24.93       22.17      4.75 o
  -9   5   2        0.43       -1.88      4.48 o
  -8   5   2      152.11      163.54      4.64 o
  -7   5   2      334.64      344.62      5.27 o
  -6   5   2       14.04       10.44      4.20 o
  -5   5   2      547.83      539.58      5.02 o
  -4   5   2     4798.94     5029.04     49.74 o
  -3   5   2      824.67      742.98      6.70 o
  -2   5   2      599.75      506.05      6.33 o
  -1   5   2      827.52      817.17      7.10 o
   0   5   2     1616.07     1464.32     14.96 o
   1   5   2     3514.90     3622.96     48.40 o
   2   5   2      494.23      484.96      7.01 o
   3   5   2        0.29        2.59      4.64 o
   4   5   2      308.69      313.96      5.40 o
   5   5   2       43.93       49.06      4.40 o
   6   5   2      172.62      171.59      5.09 o
   7   5   2       76.90       73.39      4.53 o
   8   5   2       18.18       12.79      5.11 o
  -9   6   2        0.90        2.63      4.11 o
  -8   6   2       32.33       37.56      4.47 o
  -7   6   2       48.25       45.27      4.27 o
  -6   6   2       13.77       22.27      4.01 o
  -5   6   2     1233.07     1317.49     14.97 o
  -4   6   2      112.18      119.65      4.60 o
  -3   6   2     1157.29     1131.82      6.66 o
  -2   6   2     3069.21     3031.68     18.15 o
  -1   6   2      440.56      410.69      5.33 o
   0   6   2     8031.23     8076.73     69.66 o
   1   6   2       84.67       94.16      4.82 o
   2   6   2     2388.70     2363.73     26.88 o
   3   6   2     1088.39     1088.34     14.65 o
   4   6   2        0.65        0.65      4.16 o
   5   6   2      267.89      260.18      4.65 o
   6   6   2      421.17      405.88      6.90 o
   7   6   2       40.12       43.58      4.85 o
   8   6   2        8.13        7.15      5.04 o
  -9   7   2        3.99        3.33      4.38 o
  -8   7   2        0.02        2.55      3.84 o
  -7   7   2       14.24       12.26      4.29 o
  -6   7   2       33.24       37.58      4.18 o
  -5   7   2        1.15       -1.69      3.99 o
  -4   7   2     1295.36     1384.93     13.63 o
  -3   7   2       19.83       27.53      3.98 o
  -2   7   2        0.74        6.17      3.98 o
  -1   7   2        3.02        9.06      4.38 o
   0   7   2      342.94      337.44      6.05 o
   1   7   2     2032.18     2126.46     21.87 o
   2   7   2     1008.26     1051.31     13.40 o
   3   7   2       75.04       81.59      4.25 o
   4   7   2      495.01      495.55      5.37 o
   5   7   2       27.97       29.21      4.25 o
   6   7   2      255.39      253.32      4.50 o
   7   7   2      222.62      209.52      5.17 o
  -9   8   2      112.49      108.74      4.59 o
  -8   8   2       74.74       78.28      4.73 o
  -7   8   2      234.61      238.56      4.82 o
  -6   8   2      350.33      340.32      7.00 o
  -5   8   2      323.95      334.07      4.99 o
  -4   8   2     4090.05     4170.23     26.39 o
  -3   8   2       25.15       37.88      4.07 o
  -2   8   2        0.06        2.15      3.75 o
  -1   8   2      409.31      371.35      5.49 o
   0   8   2     1053.40     1000.43      8.25 o
   1   8   2     2501.37     2707.02     23.28 o
   2   8   2     1062.70     1069.50      9.99 o
   3   8   2       47.89       67.88      4.42 o
   4   8   2      157.01      165.41      5.07 o
   5   8   2      217.65      210.62      4.79 o
   6   8   2      390.48      396.07      5.39 o
   7   8   2      234.74      241.51      6.13 o
  -9   9   2       82.35       72.17      4.72 o
  -8   9   2       23.27       22.92      3.93 o
  -7   9   2       67.58       66.02      3.73 o
  -6   9   2      164.75      166.01      4.30 o
  -5   9   2      296.53      306.13      4.68 o
  -4   9   2       10.92       13.70      3.82 o
  -3   9   2      332.97      321.50      4.57 o
  -2   9   2      190.33      200.01      4.24 o
  -1   9   2      636.20      633.35      5.82 o
   0   9   2     2047.22     2084.44     22.96 o
   1   9   2      303.19      292.30      5.08 o
   2   9   2      105.68      124.35      4.57 o
   3   9   2       73.68       70.49      4.55 o
   4   9   2       28.49       31.38      4.37 o
   5   9   2      101.55       99.70      4.51 o
   6   9   2       50.72       50.57      4.83 o
   7   9   2       36.75       28.95      5.09 o
  -8  10   2        0.09       -2.03      4.73 o
  -7  10   2       88.34       92.71      3.95 o
  -6  10   2      305.92      294.66      5.50 o
  -5  10   2      199.80      206.27      4.52 o
  -4  10   2      491.86      476.88      5.91 o
  -3  10   2     1241.45     1261.65      8.09 o
  -2  10   2      870.81      956.74      9.61 o
  -1  10   2      218.93      181.25      5.07 o
   0  10   2      131.34       99.21      4.39 o
   1  10   2       85.31       98.44      4.88 o
   2  10   2      328.38      291.50      4.89 o
   3  10   2      326.81      316.85      4.83 o
   4  10   2      305.85      326.32      6.43 o
   5  10   2       28.42       31.88      4.47 o
   6  10   2        0.80        2.68      4.21 o
   7  10   2       25.32       21.43      4.95 o
  -8  11   2       64.62       63.25      4.61 o
  -7  11   2       19.27       20.77      4.30 o
  -6  11   2       32.61       35.05      4.49 o
  -5  11   2      216.81      211.26      4.01 o
  -4  11   2       22.42       18.30      4.58 o
  -3  11   2       62.04       53.49      4.19 o
  -2  11   2     1520.16     1489.50     11.96 o
  -1  11   2      664.29      616.68      5.70 o
   0  11   2       23.93       23.05      4.70 o
   1  11   2     2696.35     2647.13     15.52 o
   2  11   2      162.27      147.51      4.31 o
   3  11   2      806.82      768.89     13.55 o
   4  11   2      984.34      967.23     12.92 o
   5  11   2       44.23       58.20      4.41 o
   6  11   2      108.81      112.50      4.99 o
   7  11   2      121.17      118.26      4.82 o
  -8  12   2        4.05        5.90      4.16 o
  -7  12   2       71.88       80.24      3.96 o
  -6  12   2       79.85       74.46      4.02 o
  -5  12   2        9.85       11.49      4.17 o
  -4  12   2      755.66      774.96      9.65 o
  -3  12   2      631.48      665.03      5.04 o
  -2  12   2       93.05       68.05      4.55 o
  -1  12   2        0.62       -3.04      4.43 o
   0  12   2       45.03       56.36      4.49 o
   1  12   2        3.00        1.55      4.29 o
   2  12   2      102.59      100.30      4.63 o
   3  12   2       47.54       55.00      5.11 o
   4  12   2       15.61       21.15      3.80 o
   5  12   2       12.41       17.00      4.57 o
   6  12   2       76.15       79.71      4.69 o
   7  12   2       16.96       12.31      4.64 o
  -8  13   2       96.07      105.73      4.74 o
  -7  13   2      401.80      424.43      6.41 o
  -6  13   2      197.44      193.21      4.12 o
  -5  13   2      118.51      123.26      4.45 o
  -4  13   2      181.29      173.57      4.03 o
  -3  13   2      398.85      417.10      5.21 o
  -2  13   2      607.96      598.87      8.37 o
  -1  13   2       58.78       77.97      4.76 o
   0  13   2      641.37      608.94     10.13 o
   1  13   2      349.39      342.64      5.63 o
   2  13   2       19.43       16.95      4.23 o
   3  13   2       13.30       14.19      4.80 o
   4  13   2      104.91      104.88      3.81 o
   5  13   2      228.84      237.43      5.03 o
   6  13   2       24.33       31.30      4.90 o
   7  13   2        5.73        9.77      4.72 o
  -8  14   2       22.98       25.68      4.25 o
  -7  14   2        0.33        2.39      4.65 o
  -6  14   2       15.07       15.99      4.02 o
  -5  14   2      366.77      354.84      4.62 o
  -4  14   2       37.73       47.61      4.52 o
  -3  14   2      113.58      117.49      4.64 o
  -2  14   2     1052.29     1103.15     12.23 o
  -1  14   2      102.48      105.68      4.59 o
   0  14   2     1174.09     1077.56     16.11 o
   1  14   2       16.08       15.49      4.89 o
   2  14   2      257.39      257.54      5.12 o
   3  14   2     1045.94     1047.22     10.43 o
   4  14   2      438.40      432.51      4.87 o
   5  14   2        1.49        2.89      4.63 o
   6  14   2       75.75       80.33      4.59 o
   7  14   2        8.84       10.90      4.83 o
  -8  15   2        0.15        4.63      4.32 o
  -7  15   2       61.92       55.42      4.77 o
  -6  15   2        0.04        1.54      3.87 o
  -5  15   2       49.72       44.42      3.88 o
  -4  15   2        3.13        6.70      4.66 o
  -3  15   2       63.72       68.16      4.61 o
  -2  15   2       36.62       40.43      4.95 o
  -1  15   2      252.30      239.10      5.69 o
   0  15   2      183.00      170.46      5.19 o
   1  15   2     1124.75     1104.65      9.82 o
   2  15   2      566.28      559.80      6.01 o
   3  15   2       83.00       84.96      4.63 o
   4  15   2      190.93      206.42      4.56 o
   5  15   2       32.09       31.82      4.21 o
   6  15   2      195.10      198.02      4.66 o
   7  15   2       47.06       43.48      4.82 o
  -8  16   2      111.59      102.46      4.65 o
  -7  16   2      361.62      355.35      5.97 o
  -6  16   2      111.66      128.92      4.45 o
  -5  16   2       46.00       43.60      4.30 o
  -4  16   2      989.85      958.37     17.55 o
  -3  16   2      316.05      312.69      4.89 o
  -2  16   2      676.59      643.53      8.30 o
  -1  16   2     1525.95     1439.70     11.96 o
   0  16   2      783.90      779.42     13.41 o
   1  16   2        3.74        1.59      4.00 o
   2  16   2     1709.64     1631.30     26.78 o
   3  16   2      261.74      251.80      4.73 o
   4  16   2        1.36        5.34      3.95 o
   5  16   2       29.56       28.74      4.80 o
   6  16   2       85.61       83.42      4.87 o
  -7  17   2        0.44        3.45      4.78 o
  -6  17   2        1.50        3.31      4.16 o
  -5  17   2      168.28      167.39      4.56 o
  -4  17   2       36.29       43.72      4.04 o
  -3  17   2       84.92       84.40      4.72 o
  -2  17   2       68.36       62.06      5.01 o
  -1  17   2     1141.60     1130.35     11.94 o
   0  17   2     1068.74     1007.12     11.16 o
   1  17   2     1373.49     1343.19     14.62 o
   2  17   2       12.31       13.95      4.86 o
   3  17   2      570.24      573.90      5.42 o
   4  17   2       86.50       86.47      4.44 o
   5  17   2      193.88      190.00      4.42 o
   6  17   2      155.40      153.99      5.06 o
  -7  18   2       15.80       23.10      4.38 o
  -6  18   2      105.65       95.37      4.53 o
  -5  18   2      305.79      312.15      5.05 o
  -4  18   2      215.97      219.27      4.71 o
  -3  18   2      223.94      222.77      5.26 o
  -2  18   2      487.03      494.08      5.43 o
  -1  18   2      178.17      177.74      5.36 o
   0  18   2      634.86      610.74      7.87 o
   1  18   2     3538.02     3505.07     25.37 o
   2  18   2      202.54      195.20      5.16 o
   3  18   2      540.60      534.18     11.82 o
   4  18   2      139.18      148.04      4.85 o
   5  18   2      622.95      604.00      5.72 o
   6  18   2      165.50      167.09      5.11 o
  -7  19   2       73.54       72.61      5.02 o
  -6  19   2      199.53      211.82      5.45 o
  -5  19   2     1413.45     1404.06      8.25 o
  -4  19   2      196.88      193.70      4.74 o
  -3  19   2      729.63      703.74      5.27 o
  -2  19   2      127.44      126.20      5.25 o
  -1  19   2      192.02      188.60      6.10 o
   0  19   2       46.67       55.06      5.37 o
   1  19   2       91.89       69.81      4.44 o
   2  19   2      125.36      126.29      4.76 o
   3  19   2      180.19      187.22      5.08 o
   4  19   2       10.06       13.97      4.80 o
   5  19   2       31.11       39.45      5.20 o
   6  19   2       27.46       28.36      5.54 o
  -7  20   2       63.76       68.23      4.69 o
  -6  20   2       96.32      107.92      4.46 o
  -5  20   2        9.91        6.80      4.52 o
  -4  20   2       92.96       97.68      4.68 o
  -3  20   2       22.84       37.72      5.01 o
  -2  20   2       10.75       17.19      4.98 o
  -1  20   2      434.62      384.70     10.44 o
   0  20   2      281.33      292.87      6.13 o
   1  20   2      868.88      864.22     15.23 o
   2  20   2      138.00      147.15      5.39 o
   3  20   2        6.11        9.54      4.83 o
   4  20   2       11.02       14.50      4.91 o
   5  20   2      237.10      224.93      5.29 o
  -6  21   2       22.67       21.42      5.02 o
  -5  21   2       10.31       10.15      4.84 o
  -4  21   2       15.29       21.18      4.52 o
  -3  21   2       44.39       56.00      4.99 o
  -2  21   2        1.32        1.37      4.55 o
  -1  21   2      326.80      314.68      6.30 o
   0  21   2      710.38      691.58      7.00 o
   1  21   2      483.24      508.93      5.64 o
   2  21   2      316.55      337.78      5.11 o
   3  21   2       50.37       52.04      5.29 o
   4  21   2      849.12      828.19     18.53 o
   5  21   2       19.97       30.09      4.37 o
  -6  22   2      391.09      368.87      7.19 o
  -5  22   2       61.25       58.22      4.98 o
  -4  22   2       27.62       35.39      5.19 o
  -3  22   2       34.47       35.05      4.50 o
  -2  22   2      335.76      333.88      5.71 o
  -1  22   2      898.32      954.54     17.03 o
   0  22   2       66.24       60.04      5.14 o
   1  22   2       39.62       38.01      4.90 o
   2  22   2      247.47      247.76      5.11 o
   3  22   2       34.06       35.98      5.29 o
   4  22   2        0.21        1.71      5.39 o
   5  22   2        6.87        7.62      4.37 o
  -6  23   2        0.01        6.43      4.98 o
  -5  23   2       78.56       92.44      5.27 o
  -4  23   2        0.29        3.41      4.62 o
  -3  23   2       48.76       61.56      5.24 o
  -2  23   2      297.26      280.69      8.91 o
  -1  23   2       88.27       88.61      4.94 o
   0  23   2       56.95       56.30      4.63 o
   1  23   2       43.66       46.73      4.80 o
   2  23   2        0.15        2.45      4.33 o
   3  23   2        7.17       11.13      4.96 o
   4  23   2       65.43       61.23      5.32 o
   5  23   2       99.17      100.45      5.37 o
  -5  24   2       63.01       65.27      4.80 o
  -4  24   2        3.22        1.58      4.64 o
  -3  24   2       50.12       53.60      4.76 o
  -2  24   2      433.07      413.28      6.33 o
  -1  24   2      151.76      145.70      5.40 o
   0  24   2      955.89      988.76     11.60 o
   1  24   2      398.48      414.19      5.62 o
   2  24   2      153.92      152.81      4.63 o
   3  24   2      258.60      257.01      5.07 o
   4  24   2       24.00       26.81      4.76 o
  -5  25   2       81.76       80.79      5.20 o
  -4  25   2       10.46        9.16      4.62 o
  -3  25   2       33.35       35.79      5.41 o
  -2  25   2       17.42       25.65      4.63 o
  -1  25   2      108.35      104.13      5.05 o
   0  25   2       78.93       67.66      4.81 o
   1  25   2       54.91       64.60      5.53 o
   2  25   2       70.14       62.49      5.38 o
   3  25   2        6.93        7.01      4.96 o
   4  25   2       87.76       85.80      5.40 o
  -4  26   2      272.30      262.07      5.75 o
  -3  26   2        5.16       13.08      5.75 o
  -2  26   2      131.29      146.05      5.97 o
  -1  26   2      375.21      387.01      5.59 o
   0  26   2        5.26        3.70      5.41 o
   1  26   2       16.78       22.76      5.68 o
   2  26   2       55.02       54.62      4.85 o
   3  26   2       78.31       84.66      4.97 o
  -4  27   2        0.31        2.67      5.71 o
  -3  27   2       46.61       46.13      5.25 o
  -2  27   2       68.54       79.55      5.23 o
  -1  27   2       20.75       24.53      5.43 o
   0  27   2       53.55       47.05      4.97 o
   1  27   2       94.09      118.32      6.44 o
   2  27   2       64.27       71.96      5.25 o
   3  27   2        5.63        7.64      5.06 o
  -3  28   2        0.20        0.57      5.38 o
  -2  28   2       65.69       59.94      4.89 o
  -1  28   2       20.90       24.15      5.77 o
   0  28   2        2.75        0.32      5.37 o
   1  28   2        8.45        8.56      5.55 o
   2  28   2       38.98       40.40      5.82 o
  -2  29   2       50.99       47.50      5.82 o
  -1  29   2      126.15      139.20      6.63 o
   0  29   2      113.48      121.34      6.39 o
   1  29   2       85.85       84.81      5.71 o
  -9   1   3      121.42      117.40      4.92 o
  -8   1   3        2.38       10.97      3.73 o
  -7   1   3      130.45      127.81      3.95 o
  -6   1   3      100.11      105.63      4.33 o
  -5   1   3      380.34      375.51      6.17 o
  -4   1   3     2092.32     2197.64     20.87 o
  -3   1   3      504.18      505.78      5.81 o
  -2   1   3        1.54        2.27      4.55 o
  -1   1   3     1475.66     1347.22      7.80 o
   0   1   3      444.17      450.50      6.98 o
   1   1   3      672.51      717.19     10.77 o
   2   1   3       42.13       38.98      4.39 o
   3   1   3      154.19      154.27      4.71 o
   4   1   3       93.63       95.38      5.54 o
   5   1   3      405.14      391.03      6.60 o
   6   1   3       19.77       19.24      4.36 o
   7   1   3       56.95       59.47      5.05 o
  -9   2   3       25.66       29.79      4.58 o
  -8   2   3        1.88        7.77      3.65 o
  -7   2   3        0.01        0.66      3.92 o
  -6   2   3      252.32      245.55      6.15 o
  -5   2   3       91.05       98.32      3.96 o
  -4   2   3     3367.72     3626.07     24.00 o
  -3   2   3     1286.90     1327.47     15.46 o
  -2   2   3      711.11      669.97      9.14 o
  -1   2   3      878.36      865.04      9.90 o
   0   2   3       45.91       47.72      4.93 o
   1   2   3     1823.90     1954.68     30.01 o
   2   2   3      643.25      624.92     13.86 o
   3   2   3        8.72        6.74      4.71 o
   4   2   3       51.33       49.62      5.11 o
   5   2   3      190.28      203.76      4.61 o
   6   2   3      712.06      698.91     10.45 o
   7   2   3        8.09        8.01      5.10 o
  -9   3   3       11.90       16.01      4.37 o
  -8   3   3       20.06       18.84      4.09 o
  -7   3   3       29.67       28.84      4.22 o
  -6   3   3      444.19      457.09      4.35 o
  -5   3   3       58.00       63.67      4.27 o
  -4   3   3     1691.49     1839.26     18.74 o
  -3   3   3       15.46       16.34      4.15 o
  -2   3   3      171.06      177.74      4.38 o
  -1   3   3      343.24      379.22      5.45 o
   0   3   3      237.84      224.52      4.94 o
   1   3   3      752.97      791.81     15.08 o
   2   3   3        1.09        3.12      4.93 o
   3   3   3      881.02      889.42      7.40 o
   4   3   3       16.90       22.98      5.99 o
   5   3   3        9.32       16.73      5.14 o
   6   3   3      112.10      115.66      4.95 o
   7   3   3       56.01       55.85      4.85 o
  -9   4   3        0.54        2.94      4.40 o
  -8   4   3       73.45       81.57      4.10 o
  -7   4   3      578.59      585.80      9.74 o
  -6   4   3     1348.64     1325.65     16.54 o
  -5   4   3     1091.30     1084.65     13.74 o
  -4   4   3     2314.76     2366.44     14.00 o
  -3   4   3     1117.04     1020.31     11.73 o
  -2   4   3     4035.58     4020.97     32.01 o
  -1   4   3       83.77       86.40      4.71 o
   0   4   3     6258.26     6436.70     71.60 o
   1   4   3     1826.89     1856.12     25.84 o
   2   4   3      235.17      266.70      6.69 o
   3   4   3      389.70      373.34      5.90 o
   4   4   3      836.41      815.26     12.34 o
   5   4   3      237.67      232.69      5.00 o
   6   4   3       59.34       61.09      5.42 o
   7   4   3        2.56        1.09      4.31 o
  -9   5   3        1.76        6.28      5.52 o
  -8   5   3       49.55       56.89      4.07 o
  -7   5   3       11.95       14.46      4.45 o
  -6   5   3       46.04       49.14      3.86 o
  -5   5   3      260.56      269.51      4.59 o
  -4   5   3       95.33       98.89      4.23 o
  -3   5   3        3.03        5.51      3.97 o
  -2   5   3       83.23       64.55      3.85 o
  -1   5   3      564.68      574.04      6.69 o
   0   5   3      211.86      196.42      5.60 o
   1   5   3      328.98      411.93      6.23 o
   2   5   3       78.73       76.24      5.12 o
   3   5   3     2414.69     2417.98     28.44 o
   4   5   3      336.77      338.45      5.95 o
   5   5   3      146.18      138.73      5.01 o
   6   5   3       28.22       31.13      4.93 o
   7   5   3        0.07        6.24      5.54 o
  -9   6   3       75.04       67.14      4.43 o
  -8   6   3        1.70        6.72      3.92 o
  -7   6   3       76.38       73.72      3.96 o
  -6   6   3       84.02       89.90      4.31 o
  -5   6   3        3.98        3.26      3.77 o
  -4   6   3      100.09      109.72      4.27 o
  -3   6   3      202.50      205.22      4.17 o
  -2   6   3       15.45       18.77      4.20 o
  -1   6   3     2675.54     2726.61     28.76 o
   0   6   3      218.17      206.24      4.51 o
   1   6   3      430.90      580.45      7.60 o
   2   6   3     2315.79     2353.54     31.94 o
   3   6   3        0.00        0.43      4.81 o
   4   6   3     1295.08     1299.17     14.03 o
   5   6   3      521.46      546.49      8.52 o
   6   6   3       11.40       10.45      5.76 o
   7   6   3      145.94      149.55      6.33 o
  -9   7   3       78.33       84.03      4.69 o
  -8   7   3       82.75       92.47      4.30 o
  -7   7   3      115.44      120.10      3.66 o
  -6   7   3     1485.38     1477.03     14.59 o
  -5   7   3       30.57       23.57      3.82 o
  -4   7   3      213.65      173.60      4.42 o
  -3   7   3     1517.87     1470.16     10.08 o
  -2   7   3      122.11      107.44      4.09 o
  -1   7   3     3752.60     3735.19     43.04 o
   0   7   3     1292.36     1465.27     16.12 o
   1   7   3      409.69      337.19      5.17 o
   2   7   3       70.15       92.12      5.03 o
   3   7   3       31.78       36.35      5.01 o
   4   7   3       23.85       26.04      5.06 o
   5   7   3       28.83       26.45      4.10 o
   6   7   3      177.93      166.45      6.38 o
   7   7   3        0.02        1.82      5.63 o
  -9   8   3        3.77       10.41      4.06 o
  -8   8   3       82.33       91.13      4.53 o
  -7   8   3       30.83       37.90      4.46 o
  -6   8   3       29.81       33.19      3.97 o
  -5   8   3      723.51      728.86      6.97 o
  -4   8   3       22.28       29.67      4.17 o
  -3   8   3      402.63      365.36      5.22 o
  -2   8   3       62.90       57.77      4.02 o
  -1   8   3        2.03        2.48      4.21 o
   0   8   3     2263.68     2236.41     19.58 o
   1   8   3       46.33       49.54      4.74 o
   2   8   3      597.90      596.10      8.51 o
   3   8   3      199.13      209.44      4.74 o
   4   8   3      782.51      751.15     11.61 o
   5   8   3      137.95      137.16      4.80 o
   6   8   3       55.30       56.77      4.76 o
   7   8   3      102.32       95.42      5.56 o
  -9   9   3       20.89       19.25      4.61 o
  -8   9   3      226.24      202.82      4.12 o
  -7   9   3        2.06        4.95      3.61 o
  -6   9   3      626.76      623.49      9.93 o
  -5   9   3       84.18       82.80      4.27 o
  -4   9   3       58.87       72.06      4.12 o
  -3   9   3      118.46      116.92      4.77 o
  -2   9   3     1149.17     1162.01     11.71 o
  -1   9   3     2417.87     2524.68     24.11 o
   0   9   3     3862.52     3944.11     45.84 o
   1   9   3      666.84      709.74      7.63 o
   2   9   3     1897.16     2013.12     25.05 o
   3   9   3     1472.83     1485.38     17.09 o
   4   9   3        0.05        2.53      4.42 o
   5   9   3     1497.82     1498.91     19.00 o
   6   9   3      249.06      247.15      4.91 o
   7   9   3        1.68        7.14      5.24 o
  -9  10   3       97.29      103.52      5.30 o
  -8  10   3       64.12       73.83      4.19 o
  -7  10   3       34.71       40.93      3.97 o
  -6  10   3      387.61      383.95      4.78 o
  -5  10   3      366.44      349.68      4.40 o
  -4  10   3      391.35      431.84      6.04 o
  -3  10   3     1465.10     1472.24     14.81 o
  -2  10   3     4067.65     4089.87     40.65 o
  -1  10   3      287.56      323.09      5.23 o
   0  10   3     2635.04     2665.89     23.63 o
   1  10   3      164.96      153.54      4.43 o
   2  10   3      299.33      291.47      5.58 o
   3  10   3      479.40      471.63      7.31 o
   4  10   3        1.51        6.98      4.73 o
   5  10   3        1.25        0.90      5.20 o
   6  10   3        1.79        6.45      4.42 o
   7  10   3       84.09       74.11      5.63 o
  -8  11   3      102.77      100.57      4.30 o
  -7  11   3        9.36       11.82      3.69 o
  -6  11   3      530.00      549.32      6.42 o
  -5  11   3        0.08        1.01      4.60 o
  -4  11   3      763.46      754.67      8.80 o
  -3  11   3       16.22        8.89      4.03 o
  -2  11   3     1619.93     1600.74     18.17 o
  -1  11   3      129.13      106.42      4.35 o
   0  11   3        2.10        2.77      4.45 o
   1  11   3      402.20      370.87      6.05 o
   2  11   3      146.94      152.32      5.17 o
   3  11   3      213.94      221.14      5.14 o
   4  11   3       56.57       52.12      4.55 o
   5  11   3      236.59      225.82      5.50 o
   6  11   3        2.72        1.46      4.27 o
   7  11   3       29.69       31.78      5.27 o
  -8  12   3      151.44      147.29      4.11 o
  -7  12   3       58.14       62.03      4.06 o
  -6  12   3       88.99       93.92      4.23 o
  -5  12   3        6.78        6.27      4.10 o
  -4  12   3      139.21      155.66      4.76 o
  -3  12   3      611.87      626.83      7.27 o
  -2  12   3      218.25      265.90      4.58 o
  -1  12   3      337.44      323.55      5.45 o
   0  12   3      156.42      164.32      4.41 o
   1  12   3       89.11       74.84      5.21 o
   2  12   3     2417.55     2415.38     46.45 o
   3  12   3      227.75      237.25      5.11 o
   4  12   3      336.85      345.27      7.33 o
   5  12   3      384.86      383.03      8.21 o
   6  12   3       87.31       77.66      4.88 o
  -8  13   3       29.70       33.95      4.68 o
  -7  13   3      130.59      123.82      4.56 o
  -6  13   3      181.70      182.15      4.95 o
  -5  13   3        7.94        9.13      4.24 o
  -4  13   3      570.78      580.79      5.67 o
  -3  13   3      263.53      253.85      4.40 o
  -2  13   3       10.34       12.67      4.22 o
  -1  13   3      216.89      212.31      4.86 o
   0  13   3       41.64       50.45      4.10 o
   1  13   3     1925.74     1868.14     20.19 o
   2  13   3      113.67      106.36      4.37 o
   3  13   3       14.69       22.36      4.53 o
   4  13   3       12.31       10.76      4.42 o
   5  13   3       30.62       35.45      5.23 o
   6  13   3      188.37      178.25      5.19 o
  -8  14   3        5.50       12.73      4.63 o
  -7  14   3      142.67      149.31      4.17 o
  -6  14   3        1.84        5.65      4.69 o
  -5  14   3     1014.79     1028.45      8.75 o
  -4  14   3      288.15      283.36      4.98 o
  -3  14   3      852.97      802.71      8.72 o
  -2  14   3     2974.07     2968.02     61.98 o
  -1  14   3      155.52      152.97      4.80 o
   0  14   3     2371.44     2292.29     23.21 o
   1  14   3      204.41      191.80      4.61 o
   2  14   3      152.42      165.61      4.35 o
   3  14   3      470.51      424.03      5.52 o
   4  14   3      172.61      161.41      5.08 o
   5  14   3        0.25        1.11      4.67 o
   6  14   3        2.16        4.94      5.49 o
  -8  15   3       79.46       74.96      4.47 o
  -7  15   3        9.67       12.33      4.07 o
  -6  15   3       17.51       15.59      4.82 o
  -5  15   3       40.13       44.26      4.11 o
  -4  15   3       86.22       86.34      4.30 o
  -3  15   3      363.14      362.05      7.34 o
  -2  15   3       72.61       70.01      4.96 o
  -1  15   3      454.29      450.53      5.91 o
   0  15   3       42.58       42.17      4.67 o
   1  15   3        1.16        5.71      4.48 o
   2  15   3       47.00       50.97      4.46 o
   3  15   3     1892.22     1915.87     31.25 o
   4  15   3        0.19        1.27      4.47 o
   5  15   3      290.33      289.83      4.76 o
   6  15   3      113.38       94.48      5.14 o
  -8  16   3       19.95       19.62      4.26 o
  -7  16   3       60.03       54.98      4.22 o
  -6  16   3       11.15       18.25      3.91 o
  -5  16   3       24.21       22.98      3.78 o
  -4  16   3       86.50       84.11      4.46 o
  -3  16   3       68.90       67.27      4.22 o
  -2  16   3      461.69      467.91      9.71 o
  -1  16   3     1011.14     1012.45     23.42 o
   0  16   3      449.62      443.99      6.39 o
   1  16   3       49.23       50.38      4.61 o
   2  16   3       29.12       35.22      4.61 o
   3  16   3       11.50       14.56      4.10 o
   4  16   3       16.72       15.41      4.58 o
   5  16   3       55.76       66.42      5.89 o
   6  16   3       31.94       29.92      5.16 o
  -7  17   3      168.07      167.07      4.90 o
  -6  17   3      202.52      205.08      4.31 o
  -5  17   3       24.09       20.57      3.85 o
  -4  17   3       21.28       21.39      4.42 o
  -3  17   3       16.02       19.04      4.31 o
  -2  17   3        3.59        8.77      4.05 o
  -1  17   3      960.10      954.96     13.61 o
   0  17   3        0.13        0.17      4.48 o
   1  17   3      307.25      315.79      5.41 o
   2  17   3       45.01       54.46      5.14 o
   3  17   3      110.17       94.25      4.99 o
   4  17   3       46.95       46.13      5.20 o
   5  17   3        0.53       -0.42      4.45 o
   6  17   3       27.70       38.90      5.49 o
  -7  18   3        2.75        1.56      4.30 o
  -6  18   3      127.74      119.16      4.12 o
  -5  18   3       11.36       13.40      4.28 o
  -4  18   3      138.73      135.23      4.25 o
  -3  18   3       16.88       17.68      4.06 o
  -2  18   3      619.05      606.21     13.48 o
  -1  18   3      359.56      366.91      5.55 o
   0  18   3       82.59       79.22      4.68 o
   1  18   3      101.06       97.40      4.29 o
   2  18   3      409.07      427.76      5.69 o
   3  18   3       41.22       38.89      4.45 o
   4  18   3      122.55      118.03      4.36 o
   5  18   3       13.50       11.69      5.12 o
  -7  19   3       57.92       57.85      4.84 o
  -6  19   3       16.67       21.24      4.53 o
  -5  19   3        0.24        1.26      4.22 o
  -4  19   3        0.78        5.93      4.95 o
  -3  19   3        0.74        2.21      4.32 o
  -2  19   3      656.00      624.31      7.08 o
  -1  19   3       66.66       63.70      4.97 o
   0  19   3      577.14      579.53      7.51 o
   1  19   3        0.97        2.64      4.23 o
   2  19   3      358.90      363.76      7.49 o
   3  19   3       18.49       21.43      4.89 o
   4  19   3       17.01       23.70      4.00 o
   5  19   3       12.79       16.29      5.20 o
  -7  20   3       79.14       78.32      5.26 o
  -6  20   3       93.25       96.40      4.75 o
  -5  20   3        7.28       11.39      5.13 o
  -4  20   3      123.13      122.13      4.48 o
  -3  20   3       30.35       41.00      4.62 o
  -2  20   3      465.93      457.01      5.89 o
  -1  20   3     1792.57     1806.85     19.97 o
   0  20   3      378.05      378.22      5.24 o
   1  20   3      475.01      485.51      8.08 o
   2  20   3      203.03      191.57      4.55 o
   3  20   3      256.57      248.54      4.84 o
   4  20   3      329.35      336.96      5.89 o
   5  20   3        2.10        4.93      5.19 o
  -6  21   3      167.45      165.69      5.31 o
  -5  21   3        1.48        1.02      4.61 o
  -4  21   3        9.23        2.15      4.76 o
  -3  21   3        1.13        2.98      4.12 o
  -2  21   3       61.11       59.56      5.56 o
  -1  21   3      655.45      651.19     11.17 o
   0  21   3       18.50       24.85      5.05 o
   1  21   3       20.22       17.49      4.42 o
   2  21   3      131.78      132.34      4.85 o
   3  21   3        1.25        5.53      4.36 o
   4  21   3       34.82       40.81      5.71 o
   5  21   3       27.69       31.83      5.44 o
  -6  22   3       13.65       10.06      4.68 o
  -5  22   3      141.41      144.95      5.30 o
  -4  22   3       98.74      101.48      5.32 o
  -3  22   3      796.44      774.99     10.08 o
  -2  22   3       37.79       37.45      4.33 o
  -1  22   3        6.45       12.06      5.08 o
   0  22   3        7.78        7.95      4.54 o
   1  22   3        0.29        3.46      5.07 o
   2  22   3       35.60       37.51      4.79 o
   3  22   3      105.48      108.74      5.29 o
   4  22   3        7.12       12.92      4.75 o
  -6  23   3       17.57       10.82      4.57 o
  -5  23   3        6.88        1.21      4.71 o
  -4  23   3        8.04        8.25      4.85 o
  -3  23   3       74.64       71.46      4.94 o
  -2  23   3      219.31      204.98      4.64 o
  -1  23   3       19.12       23.93      5.50 o
   0  23   3       65.41       73.84      4.94 o
   1  23   3       33.42       34.29      4.54 o
   2  23   3       18.57       13.66      4.39 o
   3  23   3      403.74      421.33      5.95 o
   4  23   3      114.27      117.45      5.51 o
  -5  24   3       35.78       37.41      4.80 o
  -4  24   3        4.41       -1.96      4.20 o
  -3  24   3      119.66      121.93      5.14 o
  -2  24   3        3.75        6.40      4.88 o
  -1  24   3      195.77      208.71      6.11 o
   0  24   3      143.28      147.80      5.59 o
   1  24   3      175.37      182.79      5.85 o
   2  24   3      112.19      121.57      5.52 o
   3  24   3       47.40       40.54      5.01 o
  -5  25   3        3.88       10.09      5.58 o
  -4  25   3      217.54      236.86      5.86 o
  -3  25   3      357.37      377.55      5.95 o
  -2  25   3        0.38        1.49      4.31 o
  -1  25   3      147.04      164.12      5.10 o
   0  25   3       56.68       66.38      5.88 o
   1  25   3       50.62       56.52      5.98 o
   2  25   3      170.29      179.55      6.22 o
   3  25   3      119.65      119.78      5.17 o
  -4  26   3       23.72       14.94      4.97 o
  -3  26   3       15.48       12.73      5.08 o
  -2  26   3      130.32      131.35      5.63 o
  -1  26   3      341.54      340.22     10.76 o
   0  26   3        1.73        0.30      5.43 o
   1  26   3       59.88       58.81      4.97 o
   2  26   3      213.15      213.48      5.71 o
  -4  27   3       50.29       52.00      5.47 o
  -3  27   3       35.92       37.57      5.05 o
  -2  27   3        5.85       11.26      5.91 o
  -1  27   3       50.05       59.15      5.23 o
   0  27   3      103.88      106.67      5.12 o
   1  27   3       69.65       75.79      6.46 o
   2  27   3      176.86      172.79      5.90 o
  -3  28   3      306.62      289.23      6.29 o
  -2  28   3      266.78      268.73      6.34 o
  -1  28   3       12.28       16.22      5.63 o
   0  28   3      341.10      309.36     11.94 o
   1  28   3      176.49      170.57      6.02 o
  -1  29   3        5.43        4.16      5.86 o
  -9   0   4       11.37       10.53      7.31 o
  -8   0   4       43.70       49.19      6.85 o
  -7   0   4       32.40       30.61      5.83 o
  -6   0   4      110.12      120.82      5.86 o
  -5   0   4      427.56      442.70      6.46 o
  -4   0   4      220.41      252.52      6.11 o
  -3   0   4       36.95       51.84      6.64 o
  -2   0   4      700.43      786.02     15.92 o
  -1   0   4       85.89      123.72      6.50 o
   0   0   4      922.58      922.39     16.11 o
   1   0   4      334.96      368.83      7.95 o
   2   0   4      130.81      131.90      6.88 o
   3   0   4      650.00      652.10     12.32 o
   4   0   4      309.93      313.25      6.80 o
   5   0   4       11.69       12.02      6.56 o
   6   0   4      698.67      719.67     13.27 o
   7   0   4       43.16       31.79      8.12 o
  -9   1   4      148.29      146.32      4.36 o
  -8   1   4       74.84       68.60      3.97 o
  -7   1   4      249.72      253.67      4.20 o
  -6   1   4      239.86      262.47      5.28 o
  -5   1   4      708.43      709.33     14.84 o
  -4   1   4     1788.69     1862.53     23.14 o
  -3   1   4      193.98      167.68      4.12 o
  -2   1   4     2411.59     2381.84     27.89 o
  -1   1   4      403.54      426.14      6.49 o
   0   1   4     2210.54     2301.51     18.50 o
   1   1   4      106.92      126.68      5.05 o
   2   1   4      605.80      630.31     10.24 o
   3   1   4     1355.46     1387.77     18.11 o
   4   1   4     1239.44     1264.20     14.23 o
   5   1   4       38.79       40.71      4.61 o
   6   1   4        6.78        6.37      5.95 o
   7   1   4       35.90       38.83      5.24 o
  -9   2   4      102.25      105.26      4.35 o
  -8   2   4       51.25       44.63      4.11 o
  -7   2   4      119.51      128.35      3.82 o
  -6   2   4     1857.43     1888.94     26.33 o
  -5   2   4        1.83        7.08      3.72 o
  -4   2   4     1294.99     1265.93     14.99 o
  -3   2   4      903.30      858.53     12.29 o
  -2   2   4     1595.91     1617.74     22.16 o
  -1   2   4     2127.46     2068.38     25.03 o
   0   2   4     1780.69     1951.02     22.20 o
   1   2   4      275.26      245.78      5.13 o
   2   2   4     1125.92     1117.83     16.70 o
   3   2   4      542.94      561.46      6.49 o
   4   2   4        0.97        6.39      4.92 o
   5   2   4       41.26       47.54      5.40 o
   6   2   4        6.95       10.37      5.01 o
   7   2   4        2.48        9.51      6.59 o
  -9   3   4      244.82      235.93      4.14 o
  -8   3   4       12.18       20.09      4.29 o
  -7   3   4      506.02      476.37     10.86 o
  -6   3   4     1292.80     1258.23     16.04 o
  -5   3   4      192.66      209.26      4.06 o
  -4   3   4      311.12      319.99      5.19 o
  -3   3   4      201.90      198.18      5.92 o
  -2   3   4       45.36       51.88      3.92 o
  -1   3   4      838.94     1010.41      7.47 o
   0   3   4      971.24     1015.09     12.22 o
   1   3   4     1174.67     1194.17     21.15 o
   2   3   4     2511.31     2565.61     53.41 o
   3   3   4        4.22       13.72      5.58 o
   4   3   4      136.90      131.09      4.64 o
   5   3   4     1040.63     1043.54     16.85 o
   6   3   4       75.24       72.39      5.44 o
  -9   4   4        0.58        2.24      4.88 o
  -8   4   4       35.62       36.63      4.37 o
  -7   4   4       12.66       12.76      3.50 o
  -6   4   4      134.98      139.72      4.34 o
  -5   4   4       29.66       26.59      3.75 o
  -4   4   4      491.86      470.89      7.05 o
  -3   4   4      205.41      195.39      4.34 o
  -2   4   4       43.40       45.66      4.26 o
  -1   4   4     1705.70     1741.03     17.89 o
   0   4   4       58.76       76.02      5.16 o
   1   4   4       87.24       61.46      4.64 o
   2   4   4        3.26       10.12      5.76 o
   3   4   4       80.44       79.25      5.60 o
   4   4   4      425.12      433.56     10.74 o
   5   4   4       33.91       38.24      5.33 o
   6   4   4        0.07        6.01      4.76 o
  -9   5   4       56.56       53.98      4.15 o
  -8   5   4       84.76       82.66      4.14 o
  -7   5   4       30.87       51.97      3.73 o
  -6   5   4      597.17      646.29      8.03 o
  -5   5   4      586.61      564.67      8.73 o
  -4   5   4       94.51       96.34      4.55 o
  -3   5   4     1112.43     1082.97     12.13 o
  -2   5   4      579.19      533.49      6.38 o
  -1   5   4      248.33      304.52      5.05 o
   0   5   4      670.75      618.87      5.16 o
   1   5   4     1180.42     1169.53     19.51 o
   2   5   4      936.09      897.03     11.05 o
   3   5   4      973.33      993.60     14.20 o
   4   5   4       33.56       33.06      4.53 o
   5   5   4      573.76      560.74     11.30 o
   6   5   4       45.53       39.15      5.12 o
  -9   6   4       33.71       31.13      4.71 o
  -8   6   4      322.09      278.44      4.86 o
  -7   6   4       29.59       31.84      3.85 o
  -6   6   4      491.02      517.90      7.80 o
  -5   6   4        0.12        1.52      3.68 o
  -4   6   4        7.90        4.45      4.02 o
  -3   6   4        0.45       -0.28      3.82 o
  -2   6   4       67.05       76.60      4.10 o
  -1   6   4        3.67        3.96      3.87 o
   0   6   4     1164.55     1281.28     18.02 o
   1   6   4      181.26      191.82      4.78 o
   2   6   4     1012.11     1003.65      9.44 o
   3   6   4     1374.34     1369.10      6.95 o
   4   6   4        9.42        5.57      4.23 o
   5   6   4       14.74       22.64      4.84 o
   6   6   4        7.79       18.40      6.40 o
  -9   7   4       10.05       11.94      4.19 o
  -8   7   4        3.27       10.65      3.87 o
  -7   7   4       84.24       92.59      4.40 o
  -6   7   4      388.99      410.20      4.79 o
  -5   7   4        2.57        4.04      4.24 o
  -4   7   4        5.04        8.65      4.04 o
  -3   7   4      629.64      674.63      5.12 o
  -2   7   4      280.64      286.64      4.42 o
  -1   7   4     1505.81     1604.60     21.01 o
   0   7   4       10.55       12.07      4.09 o
   1   7   4      169.65      188.45      5.08 o
   2   7   4       35.50       37.94      5.29 o
   3   7   4       17.97       28.33      5.36 o
   4   7   4      172.35      193.10      5.66 o
   5   7   4      352.68      357.03      5.80 o
   6   7   4        6.50        4.65      5.46 o
  -9   8   4        9.65       13.22      4.07 o
  -8   8   4       38.20       39.44      4.25 o
  -7   8   4      244.34      236.98      4.53 o
  -6   8   4      383.91      392.26      6.52 o
  -5   8   4       75.22       77.00      3.81 o
  -4   8   4      997.11      984.80      7.25 o
  -3   8   4      906.16      877.23      9.43 o
  -2   8   4       44.47       41.86      3.74 o
  -1   8   4      149.08       98.52      4.16 o
   0   8   4      796.15      795.36      9.58 o
   1   8   4       52.83       57.11      4.86 o
   2   8   4      609.73      593.45      9.29 o
   3   8   4      224.84      205.61      5.02 o
   4   8   4       24.51       25.80      4.66 o
   5   8   4        8.89        9.19      5.15 o
   6   8   4      255.52      236.35      7.44 o
  -9   9   4       13.92       18.66      5.09 o
  -8   9   4       70.59       64.43      4.33 o
  -7   9   4       32.07       35.39      3.97 o
  -6   9   4       21.28       24.91      4.05 o
  -5   9   4       53.73       57.10      3.92 o
  -4   9   4        0.25        0.85      3.88 o
  -3   9   4      298.90      303.03      4.80 o
  -2   9   4      347.87      371.17      4.89 o
  -1   9   4       29.07       33.07      4.84 o
   0   9   4       14.40       17.88      3.83 o
   1   9   4       22.57       21.66      4.41 o
   2   9   4        2.23        1.61      4.98 o
   3   9   4       14.71       14.27      4.53 o
   4   9   4       37.29       40.54      4.27 o
   5   9   4       17.36       17.49      4.88 o
   6   9   4        3.87       11.17      4.86 o
  -9  10   4       18.79       24.38      4.67 o
  -8  10   4       43.69       47.60      4.27 o
  -7  10   4       23.37       28.43      3.95 o
  -6  10   4      106.18      112.63      3.96 o
  -5  10   4      155.17      166.93      4.81 o
  -4  10   4       14.48       10.27      4.54 o
  -3  10   4      340.26      338.65      4.49 o
  -2  10   4      772.47      800.09     11.71 o
  -1  10   4       98.02       94.39      4.70 o
   0  10   4      374.47      359.99      5.08 o
   1  10   4       44.16       44.38      5.27 o
   2  10   4       21.10       27.23      5.38 o
   3  10   4       46.25       49.27      4.60 o
   4  10   4        9.94       10.94      4.46 o
   5  10   4        7.77       11.28      4.89 o
   6  10   4       24.18       33.00      4.97 o
  -8  11   4        5.03        8.66      4.35 o
  -7  11   4        1.12        2.24      4.16 o
  -6  11   4       69.20       73.41      4.51 o
  -5  11   4      169.01      169.97      4.04 o
  -4  11   4      865.20      884.05      9.69 o
  -3  11   4      403.92      411.54      5.44 o
  -2  11   4      816.83      801.00      6.97 o
  -1  11   4        1.78        3.58      4.47 o
   0  11   4      348.20      371.43      4.94 o
   1  11   4     1693.94     1692.00     24.21 o
   2  11   4      371.87      346.07      8.32 o
   3  11   4      376.82      334.07      5.32 o
   4  11   4       37.83       44.71      4.17 o
   5  11   4      120.64      116.32      4.58 o
   6  11   4      104.52       96.47      5.26 o
  -8  12   4        6.35        7.84      4.14 o
  -7  12   4       24.65       30.64      4.17 o
  -6  12   4       29.27       34.36      3.75 o
  -5  12   4        1.62        6.02      3.83 o
  -4  12   4      239.62      253.30      5.33 o
  -3  12   4      118.41      105.73      4.64 o
  -2  12   4       54.02       66.07      4.82 o
  -1  12   4      287.30      282.61      5.10 o
   0  12   4      602.82      629.48      6.69 o
   1  12   4      118.99      117.48      4.54 o
   2  12   4       10.45       13.31      5.68 o
   3  12   4      201.87      204.66      5.40 o
   4  12   4       93.50       84.34      4.48 o
   5  12   4       93.80       90.98      5.22 o
   6  12   4        0.08       -1.54      4.76 o
  -8  13   4      128.52      129.77      4.29 o
  -7  13   4       18.97       26.14      3.90 o
  -6  13   4      111.58      111.42      4.20 o
  -5  13   4      459.09      461.32      8.39 o
  -4  13   4       17.95       18.39      4.55 o
  -3  13   4      373.13      360.90      4.68 o
  -2  13   4      190.75      188.76      4.84 o
  -1  13   4      100.42       91.84      4.01 o
   0  13   4       99.73      103.53      4.54 o
   1  13   4      943.51      950.21     12.06 o
   2  13   4       47.87       49.40      4.80 o
   3  13   4      101.10      121.81      4.65 o
   4  13   4       53.23       49.19      4.64 o
   5  13   4       24.07       19.28      4.77 o
   6  13   4        2.76        3.93      4.79 o
  -8  14   4       46.39       43.50      4.14 o
  -7  14   4        0.04        0.34      3.96 o
  -6  14   4        0.04        2.76      3.99 o
  -5  14   4       23.38       24.54      4.26 o
  -4  14   4       14.43       15.33      4.35 o
  -3  14   4      219.73      214.26      4.49 o
  -2  14   4       43.31       41.34      4.42 o
  -1  14   4      445.36      442.26      6.70 o
   0  14   4      391.92      406.92      6.04 o
   1  14   4      464.64      492.85      5.54 o
   2  14   4       14.13       25.90      4.23 o
   3  14   4      380.49      361.66      8.54 o
   4  14   4        4.00       10.61      5.56 o
   5  14   4       79.76       89.04      5.22 o
  -8  15   4        1.32        2.08      4.19 o
  -7  15   4      139.98      139.99      4.53 o
  -6  15   4        0.13        0.39      4.10 o
  -5  15   4       72.04       76.22      4.41 o
  -4  15   4      265.36      278.38      4.83 o
  -3  15   4       89.74       89.56      4.10 o
  -2  15   4        0.41        4.79      3.82 o
  -1  15   4     1456.53     1476.63     15.62 o
   0  15   4       29.41       28.45      4.71 o
   1  15   4      359.11      340.50      5.34 o
   2  15   4        3.62        4.41      4.83 o
   3  15   4        3.68        7.07      4.76 o
   4  15   4      359.19      366.23      5.92 o
   5  15   4       75.08       79.63      5.31 o
  -8  16   4        1.53        1.32      4.45 o
  -7  16   4      124.90      123.20      4.73 o
  -6  16   4      234.30      245.04      5.91 o
  -5  16   4        0.68        1.30      3.69 o
  -4  16   4     1791.23     1777.17     19.42 o
  -3  16   4     1800.60     1755.98     19.30 o
  -2  16   4       53.60       51.88      4.69 o
  -1  16   4      774.45      762.54      9.50 o
   0  16   4     2182.80     2198.36     21.47 o
   1  16   4      609.13      549.03      5.99 o
   2  16   4      591.05      551.56      7.84 o
   3  16   4        4.40        7.70      4.53 o
   4  16   4       84.62       94.16      4.87 o
   5  16   4       32.05       31.51      4.35 o
  -7  17   4      151.76      142.94      5.08 o
  -6  17   4       95.61       81.47      4.29 o
  -5  17   4        2.86        3.32      4.14 o
  -4  17   4        2.46        6.65      3.93 o
  -3  17   4       43.90       45.31      5.14 o
  -2  17   4      472.07      460.47      7.03 o
  -1  17   4       40.17       46.27      4.55 o
   0  17   4      193.54      205.03      4.67 o
   1  17   4      833.69      831.72      9.46 o
   2  17   4      117.44      121.83      4.32 o
   3  17   4        4.71        8.24      4.85 o
   4  17   4       46.63       43.69      5.89 o
   5  17   4       53.88       60.32      5.69 o
  -7  18   4        1.14       -2.16      4.68 o
  -6  18   4       23.39       28.30      4.42 o
  -5  18   4        1.14        2.71      4.27 o
  -4  18   4       79.19       80.92      4.02 o
  -3  18   4      167.82      186.32      5.00 o
  -2  18   4        3.06        6.76      4.21 o
  -1  18   4      145.07      146.25      4.86 o
   0  18   4       26.73       28.21      4.57 o
   1  18   4      155.67      149.29      4.51 o
   2  18   4        2.07        2.67      4.92 o
   3  18   4      380.56      384.98      9.69 o
   4  18   4      210.81      203.02      7.13 o
   5  18   4      105.49       97.81      5.44 o
  -7  19   4      111.47      103.68      4.95 o
  -6  19   4      117.89      104.52      4.47 o
  -5  19   4      203.69      207.61      5.98 o
  -4  19   4      197.85      195.93      5.14 o
  -3  19   4     1272.27     1297.85     15.37 o
  -2  19   4      153.37      160.29      4.50 o
  -1  19   4       14.86       10.97      4.22 o
   0  19   4      852.37      866.83     17.93 o
   1  19   4        4.08        4.96      4.23 o
   2  19   4      306.18      318.80      5.82 o
   3  19   4       90.27       80.19      4.85 o
   4  19   4        0.02        7.46      5.57 o
  -7  20   4        4.55        8.78      5.00 o
  -6  20   4      243.49      243.08      5.25 o
  -5  20   4       26.90       23.67      4.42 o
  -4  20   4       15.87       11.95      3.99 o
  -3  20   4       98.81      101.77      5.24 o
  -2  20   4       23.81       29.29      4.22 o
  -1  20   4      350.03      344.00      7.00 o
   0  20   4       21.84       21.73      4.34 o
   1  20   4       22.12       20.92      4.43 o
   2  20   4       71.13       68.84      4.55 o
   3  20   4        6.29        4.56      4.63 o
   4  20   4       35.86       36.09      5.70 o
  -6  21   4      108.92      104.29      4.77 o
  -5  21   4       12.17       18.76      4.39 o
  -4  21   4      399.87      394.39      7.21 o
  -3  21   4       37.43       39.65      4.10 o
  -2  21   4      131.75      143.18      5.00 o
  -1  21   4       44.49       47.29      5.16 o
   0  21   4        6.74        5.66      4.40 o
   1  21   4      255.95      269.33      5.36 o
   2  21   4      580.34      595.42     12.55 o
   3  21   4        2.23        3.02      4.64 o
   4  21   4      320.44      294.39     12.06 o
  -6  22   4       93.81       89.26      5.47 o
  -5  22   4        1.15        2.29      4.75 o
  -4  22   4      187.13      190.67      4.78 o
  -3  22   4      603.32      640.91      9.67 o
  -2  22   4      244.64      256.93      6.89 o
  -1  22   4      194.89      211.23      5.20 o
   0  22   4      229.43      224.62      5.63 o
   1  22   4       72.17       70.47      4.65 o
   2  22   4      669.38      689.31     11.61 o
   3  22   4        0.88       -2.28      5.41 o
  -6  23   4        4.20        9.72      5.85 o
  -5  23   4       68.61       72.18      5.53 o
  -4  23   4       15.10       12.81      4.46 o
  -3  23   4       82.14       76.56      5.38 o
  -2  23   4      287.38      293.46      5.21 o
  -1  23   4        5.46        8.18      4.65 o
   0  23   4      202.17      206.06      5.31 o
   1  23   4        0.73        2.96      4.33 o
   2  23   4       62.61       53.12      4.90 o
   3  23   4      193.24      197.60      7.08 o
  -5  24   4      192.96      171.63      5.08 o
  -4  24   4        4.88       16.85      5.37 o
  -3  24   4       76.58       71.23      5.47 o
  -2  24   4       20.51       19.98      4.56 o
  -1  24   4       34.78       35.33      4.77 o
   0  24   4      240.89      250.40      5.05 o
   1  24   4       59.95       67.15      5.19 o
   2  24   4       14.48       13.23      5.03 o
   3  24   4       10.22       11.99      5.72 o
  -5  25   4       17.35       15.69      5.08 o
  -4  25   4        1.82        1.66      5.17 o
  -3  25   4        2.73       10.09      5.04 o
  -2  25   4       25.76       29.78      5.44 o
  -1  25   4       16.37       13.63      4.53 o
   0  25   4        0.05       -0.43      4.78 o
   1  25   4      167.95      161.24      5.41 o
   2  25   4       57.24       54.74      4.80 o
  -4  26   4      268.56      243.91      5.75 o
  -3  26   4      290.16      303.18      6.62 o
  -2  26   4        0.00        1.54      5.12 o
  -1  26   4      341.35      329.96      5.87 o
   0  26   4      135.63      129.92      5.54 o
   1  26   4       13.35       14.37      5.73 o
  -3  27   4       87.42       83.17      5.10 o
  -2  27   4       19.54       28.98      5.39 o
  -1  27   4        0.04       -0.76      5.34 o
   0  27   4      106.92      106.11      5.17 o
  -1  28   4        8.23        5.24      5.64 o
  -9   1   5        2.94        6.79      4.43 o
  -8   1   5      195.00      168.61      4.40 o
  -7   1   5      325.94      319.19      5.62 o
  -6   1   5      325.80      347.09      6.92 o
  -5   1   5       40.35       37.88      3.78 o
  -4   1   5      762.23      761.62     11.86 o
  -3   1   5       67.91       91.04      4.03 o
  -2   1   5        7.05        6.46      3.96 o
  -1   1   5     1100.41     1135.10     14.17 o
   0   1   5      167.69      160.47      5.83 o
   1   1   5      477.47      466.57     11.66 o
   2   1   5      134.06      136.42      5.11 o
   3   1   5      559.75      566.27     10.81 o
   4   1   5      191.45      205.80      5.25 o
   5   1   5      149.84      167.15      6.25 o
   6   1   5       24.62       32.67      5.48 o
  -9   2   5        0.55        1.26      4.48 o
  -8   2   5        4.21        4.65      3.83 o
  -7   2   5        0.33       -1.11      4.70 o
  -6   2   5       33.15       36.49      3.87 o
  -5   2   5       21.21       24.81      3.94 o
  -4   2   5        0.01        9.93      3.87 o
  -3   2   5      160.23      156.36      3.97 o
  -2   2   5        0.17        0.85      3.64 o
  -1   2   5       16.18       23.27      4.08 o
   0   2   5       13.30       13.05      5.02 o
   1   2   5       43.07       45.75      4.70 o
   2   2   5        6.08        5.73      5.56 o
   3   2   5        0.54        3.49      5.02 o
   4   2   5      834.56      825.67     21.59 o
   5   2   5        1.21        6.38      4.96 o
   6   2   5      165.88      153.63      7.28 o
  -9   3   5        0.53        1.55      4.59 o
  -8   3   5       18.44       15.69      3.58 o
  -7   3   5       35.21       47.16      3.63 o
  -6   3   5      299.95      299.52      5.05 o
  -5   3   5      221.18      226.12      4.02 o
  -4   3   5       87.64       94.53      4.05 o
  -3   3   5      154.77      178.04      4.00 o
  -2   3   5       81.69       90.96      4.24 o
  -1   3   5       77.87       88.64      4.35 o
   0   3   5        1.30        7.76      4.61 o
   1   3   5        5.85        6.47      4.88 o
   2   3   5      894.67      899.17     13.91 o
   3   3   5       53.32       52.52      4.55 o
   4   3   5      166.18      176.66      5.01 o
   5   3   5        0.04        4.74      5.63 o
   6   3   5       25.02       25.71      5.31 o
  -9   4   5       25.67       21.01      4.08 o
  -8   4   5      868.44      827.38     11.23 o
  -7   4   5      142.25      163.15      4.70 o
  -6   4   5       34.05       41.87      3.87 o
  -5   4   5      412.89      401.75      6.55 o
  -4   4   5      244.50      259.92      4.13 o
  -3   4   5       18.16       19.64      3.68 o
  -2   4   5     5080.53     5417.30     47.50 o
  -1   4   5      600.06      625.00      6.12 o
   0   4   5     2114.57     2122.80     21.74 o
   1   4   5     4427.31     4529.72     60.20 o
   2   4   5       24.37       28.55      5.42 o
   3   4   5       23.08       21.52      4.26 o
   4   4   5        3.34        3.02      4.77 o
   5   4   5       56.42       47.01      5.50 o
   6   4   5        6.01       10.92      5.83 o
  -9   5   5       10.85       17.46      5.00 o
  -8   5   5      134.88      120.70      4.87 o
  -7   5   5      302.05      300.06      4.48 o
  -6   5   5       10.84       14.18      3.63 o
  -5   5   5       60.70       58.15      4.63 o
  -4   5   5       84.00       89.40      4.09 o
  -3   5   5     1191.79     1254.32     14.93 o
  -2   5   5       32.04       35.61      4.35 o
  -1   5   5      604.64      689.83      8.99 o
   0   5   5      428.41      447.33      5.23 o
   1   5   5       42.53       42.07      5.11 o
   2   5   5      242.81      254.57      5.78 o
   3   5   5       46.46       49.02      5.15 o
   4   5   5      131.39      134.15      4.58 o
   5   5   5        0.38        2.08      4.71 o
   6   5   5       31.99       28.40      6.11 o
  -9   6   5      112.67      109.51      5.23 o
  -8   6   5       99.14       95.11      4.20 o
  -7   6   5       50.51       51.97      3.97 o
  -6   6   5       95.14      103.02      4.52 o
  -5   6   5        3.28        4.64      3.91 o
  -4   6   5      357.43      336.08      4.45 o
  -3   6   5       20.62       18.40      3.89 o
  -2   6   5       58.40       67.66      4.35 o
  -1   6   5      131.89      145.90      4.20 o
   0   6   5      189.16      185.98      4.66 o
   1   6   5       51.23       61.21      4.20 o
   2   6   5      628.20      613.62     12.50 o
   3   6   5      386.85      374.79     11.63 o
   4   6   5      242.24      253.72      5.06 o
   5   6   5      160.04      167.82      5.53 o
   6   6   5       45.17       41.77      5.75 o
  -9   7   5       17.79       13.36      4.55 o
  -8   7   5       92.60      102.11      3.86 o
  -7   7   5        7.69       16.49      3.62 o
  -6   7   5       31.47       33.94      4.39 o
  -5   7   5       19.42       18.67      3.75 o
  -4   7   5      139.32      140.36      3.85 o
  -3   7   5      668.60      700.91      5.99 o
  -2   7   5      319.55      334.38      6.83 o
  -1   7   5     1781.97     1732.45     16.81 o
   0   7   5       15.52       22.11      4.02 o
   1   7   5     1476.72     1487.94     31.01 o
   2   7   5      683.63      682.33      6.18 o
   3   7   5       39.51       44.16      4.83 o
   4   7   5      398.56      407.82      6.47 o
   5   7   5      176.70      164.51      5.28 o
   6   7   5       10.13       10.97      5.47 o
  -9   8   5        1.89        4.07      4.81 o
  -8   8   5      112.71      111.49      4.12 o
  -7   8   5      290.51      283.10      4.54 o
  -6   8   5       20.77       22.78      3.83 o
  -5   8   5      315.50      309.49      4.56 o
  -4   8   5       27.77       30.78      4.10 o
  -3   8   5       55.47       53.86      4.32 o
  -2   8   5      963.40      962.50      6.47 o
  -1   8   5       14.71       13.61      3.79 o
   0   8   5      154.36      154.89      4.36 o
   1   8   5       20.38       34.23      5.46 o
   2   8   5       43.43       44.38      4.18 o
   3   8   5      513.10      514.27      7.31 o
   4   8   5        7.57        9.56      4.55 o
   5   8   5      102.38      112.54      5.53 o
  -8   9   5      207.96      197.72      4.61 o
  -7   9   5      233.07      230.99      4.17 o
  -6   9   5      126.87      120.23      3.88 o
  -5   9   5      514.51      497.82      7.41 o
  -4   9   5      405.33      399.33      4.96 o
  -3   9   5      205.90      226.97      4.73 o
  -2   9   5       25.16       33.58      4.17 o
  -1   9   5        4.09        5.24      3.67 o
   0   9   5      196.71      199.66      4.51 o
   1   9   5      129.50      138.04      5.61 o
   2   9   5        0.31        1.20      4.86 o
   3   9   5     1189.21     1201.12     13.52 o
   4   9   5       15.59       23.96      4.64 o
   5   9   5      119.92      111.06      5.32 o
  -8  10   5       16.29       14.52      3.69 o
  -7  10   5      130.66      140.18      4.26 o
  -6  10   5       45.48       45.93      3.77 o
  -5  10   5     1045.21     1034.97     13.62 o
  -4  10   5      757.22      759.34      9.08 o
  -3  10   5      422.79      407.50      4.47 o
  -2  10   5     1022.33      973.18     13.92 o
  -1  10   5      194.43      194.19      4.40 o
   0  10   5     1133.44     1140.08      9.58 o
   1  10   5      371.52      365.66      5.35 o
   2  10   5        6.40        7.23      5.00 o
   3  10   5      102.82      112.35      4.56 o
   4  10   5      213.34      204.00      4.96 o
   5  10   5      136.35      128.23      5.21 o
  -8  11   5       18.89       22.21      4.05 o
  -7  11   5        0.18        5.20      4.40 o
  -6  11   5        7.55        5.76      3.60 o
  -5  11   5       40.64       38.27      3.86 o
  -4  11   5       49.04       53.20      4.15 o
  -3  11   5       33.79       32.41      3.92 o
  -2  11   5        2.23        4.96      3.79 o
  -1  11   5      939.47      935.56     10.49 o
   0  11   5       58.36       61.46      4.07 o
   1  11   5      459.22      486.10      5.68 o
   2  11   5      633.09      641.39      6.82 o
   3  11   5      138.86      128.60      5.08 o
   4  11   5      119.64      130.68      5.13 o
   5  11   5        1.75        6.19      4.65 o
  -8  12   5       68.91       74.25      4.31 o
  -7  12   5       45.92       45.17      4.42 o
  -6  12   5      196.82      199.97      4.60 o
  -5  12   5       31.80       34.06      3.95 o
  -4  12   5     1476.55     1474.84     15.88 o
  -3  12   5      178.85      191.25      5.13 o
  -2  12   5        2.00        8.49      4.59 o
  -1  12   5      102.19      107.25      4.13 o
   0  12   5        1.96        6.45      3.97 o
   1  12   5       33.77       28.37      4.32 o
   2  12   5       18.53       27.41      4.37 o
   3  12   5       66.01       62.64      4.20 o
   4  12   5      194.51      208.40      5.29 o
   5  12   5      205.10      194.16      5.80 o
  -8  13   5        6.73       12.74      4.71 o
  -7  13   5        0.64        2.42      4.34 o
  -6  13   5      320.07      331.07      4.96 o
  -5  13   5       49.11       56.87      3.96 o
  -4  13   5       35.15       40.58      3.93 o
  -3  13   5      112.76      112.57      4.41 o
  -2  13   5       16.53       20.09      4.13 o
  -1  13   5     1940.43     1961.98     17.31 o
   0  13   5      605.34      569.72      7.50 o
   1  13   5      215.51      194.44      4.74 o
   2  13   5        3.75       10.11      5.41 o
   3  13   5        1.44       -3.38      4.38 o
   4  13   5      277.10      258.83      5.29 o
   5  13   5        1.77        8.16      5.28 o
  -8  14   5        1.59        1.68      4.51 o
  -7  14   5      102.75      104.30      4.30 o
  -6  14   5       42.06       37.25      3.94 o
  -5  14   5      579.11      604.36      5.15 o
  -4  14   5      841.30      842.50     14.48 o
  -3  14   5        5.05        6.97      4.54 o
  -2  14   5     3803.49     3917.27     40.42 o
  -1  14   5      137.70      143.58      5.05 o
   0  14   5      135.71      130.36      5.00 o
   1  14   5      857.98      791.53      8.33 o
   2  14   5        7.00        7.13      4.66 o
   3  14   5      229.46      229.73      9.77 o
   4  14   5       39.71       47.06      4.57 o
   5  14   5        0.26       -2.04      5.43 o
  -8  15   5       53.85       47.75      4.52 o
  -7  15   5      130.48      137.93      4.53 o
  -6  15   5       21.88       29.73      4.18 o
  -5  15   5       26.44       33.30      3.93 o
  -4  15   5       43.75       44.90      4.25 o
  -3  15   5       24.55       25.33      3.98 o
  -2  15   5       71.49       68.23      3.89 o
  -1  15   5     1229.53     1273.71     16.03 o
   0  15   5       34.93       34.06      4.07 o
   1  15   5        0.01        1.03      3.98 o
   2  15   5        5.16        2.23      4.49 o
   3  15   5       23.09       23.28      4.43 o
   4  15   5       12.83       14.63      5.43 o
  -7  16   5        0.33       -1.68      4.25 o
  -6  16   5       17.22       18.44      4.00 o
  -5  16   5        4.38        6.44      3.89 o
  -4  16   5      139.37      152.29      4.29 o
  -3  16   5       57.76       55.40      4.76 o
  -2  16   5      542.63      543.85      8.99 o
  -1  16   5       10.34       10.66      4.70 o
   0  16   5      216.04      231.07      4.64 o
   1  16   5      102.29       90.51      4.51 o
   2  16   5      239.32      232.09      5.25 o
   3  16   5       15.13       16.08      5.31 o
   4  16   5        4.01        5.23      5.54 o
  -7  17   5       18.37       18.67      4.30 o
  -6  17   5       29.09       28.21      4.38 o
  -5  17   5      393.62      391.70      6.75 o
  -4  17   5      141.52      144.68      4.89 o
  -3  17   5      315.72      323.51      7.49 o
  -2  17   5      203.98      213.66      4.52 o
  -1  17   5      109.39      105.44      4.96 o
   0  17   5       36.75       28.74      4.42 o
   1  17   5       39.46       33.75      4.81 o
   2  17   5      370.97      364.93      5.61 o
   3  17   5       69.26       77.82      5.14 o
   4  17   5       34.17       35.70      5.36 o
  -7  18   5        0.30        4.93      4.41 o
  -6  18   5      423.60      403.29      5.20 o
  -5  18   5      136.21      132.26      4.41 o
  -4  18   5        4.92       11.10      5.05 o
  -3  18   5       43.80       49.39      4.10 o
  -2  18   5       80.67       81.80      4.33 o
  -1  18   5       73.55       60.28      3.95 o
   0  18   5       21.89       18.94      4.66 o
   1  18   5        6.13       10.82      4.85 o
   2  18   5        7.38       10.17      5.33 o
   3  18   5        8.66       12.09      5.88 o
   4  18   5      124.73      104.66      5.09 o
  -7  19   5       18.07       24.38      5.15 o
  -6  19   5        0.03        6.14      4.29 o
  -5  19   5       11.30       16.46      4.39 o
  -4  19   5      269.66      275.79      7.33 o
  -3  19   5       91.11       87.23      4.92 o
  -2  19   5        1.46       -0.31      4.42 o
  -1  19   5       42.36       39.77      4.07 o
   0  19   5      100.06       92.95      4.68 o
   1  19   5       71.54       69.81      5.15 o
   2  19   5      129.29      126.22      4.56 o
   3  19   5        0.01        7.86      5.08 o
  -6  20   5        0.15        7.83      5.09 o
  -5  20   5      111.61      119.43      5.22 o
  -4  20   5        3.06        5.23      4.56 o
  -3  20   5       51.55       51.37      5.31 o
  -2  20   5      361.03      367.49      5.72 o
  -1  20   5      209.07      191.71      5.00 o
   0  20   5      274.56      275.66      5.16 o
   1  20   5      461.58      459.60      7.82 o
   2  20   5       46.89       41.54      5.33 o
   3  20   5      110.45      112.59      6.29 o
  -6  21   5       60.26       64.53      4.49 o
  -5  21   5      147.19      145.74      5.11 o
  -4  21   5        0.16        5.93      4.71 o
  -3  21   5       76.50       81.11      4.35 o
  -2  21   5       28.27       35.61      5.01 o
  -1  21   5      121.37      127.07      4.88 o
   0  21   5        0.98        2.57      4.49 o
   1  21   5       59.71       58.33      4.55 o
   2  21   5       95.64       98.35      5.23 o
   3  21   5       11.36        9.68      5.76 o
  -6  22   5        5.62        0.79      5.08 o
  -5  22   5      298.41      264.40      5.52 o
  -4  22   5        1.92       11.77      5.02 o
  -3  22   5       25.21       25.55      4.93 o
  -2  22   5      333.65      344.28      6.79 o
  -1  22   5        7.33       12.21      4.93 o
   0  22   5       38.64       39.87      4.67 o
   1  22   5        4.55        2.52      4.34 o
   2  22   5       10.95        9.87      5.23 o
  -5  23   5       71.47       69.38      5.87 o
  -4  23   5       30.34       29.17      4.61 o
  -3  23   5        0.30        2.78      5.01 o
  -2  23   5        0.69        3.97      5.44 o
  -1  23   5       99.10      100.44      5.20 o
   0  23   5       15.86       19.39      5.45 o
   1  23   5       18.98       22.21      4.68 o
   2  23   5        0.04        6.30      4.87 o
  -4  24   5       32.95       30.83      5.72 o
  -3  24   5        4.05       10.59      5.10 o
  -2  24   5       92.35       89.69      5.38 o
  -1  24   5        9.19       11.56      4.84 o
   0  24   5      383.40      394.95     11.25 o
   1  24   5        2.95        5.29      5.49 o
  -4  25   5      228.77      236.71      9.24 o
  -3  25   5      125.73      134.46      5.92 o
  -2  25   5      159.28      171.74      4.89 o
  -1  25   5      174.05      186.10      7.62 o
   0  25   5      110.03      109.52      5.94 o
   1  25   5      261.07      251.68     10.58 o
  -3  26   5        4.05       -0.39      5.13 o
  -2  26   5       27.97       41.19      5.17 o
  -1  26   5        2.64        8.55      5.36 o
   0  26   5        6.75        4.66      5.46 o
  -9   0   6        0.47        0.56      6.43 o
  -8   0   6      108.06      108.50      7.13 o
  -7   0   6      137.12      143.48      5.84 o
  -6   0   6       33.49       31.43      7.78 o
  -5   0   6      386.51      373.68      9.34 o
  -4   0   6       45.75       41.32      5.71 o
  -3   0   6       14.07       10.40      7.75 o
  -2   0   6      195.63      207.08      6.06 o
  -1   0   6      113.65      124.62      7.04 o
   0   0   6      206.31      196.05     10.95 o
   1   0   6       57.25       67.54      6.01 o
   2   0   6      779.31      794.17     23.13 o
   3   0   6        1.32        5.58      6.91 o
   4   0   6      125.00      142.84      8.83 o
   5   0   6       21.79       33.29      8.80 o
  -9   1   6       25.48       34.85      4.23 o
  -8   1   6        7.72        6.30      3.88 o
  -7   1   6       91.45       95.80      4.17 o
  -6   1   6        0.05       11.76      4.63 o
  -5   1   6       36.64       43.53      4.08 o
  -4   1   6      396.52      417.76      6.17 o
  -3   1   6       39.22       37.29      4.61 o
  -2   1   6      787.60      797.73      7.45 o
  -1   1   6      168.91      180.67      4.17 o
   0   1   6       58.08       67.08      6.48 o
   1   1   6     1637.37     1691.90     23.83 o
   2   1   6     1275.45     1304.80     15.30 o
   3   1   6      989.07     1036.29     19.34 o
   4   1   6        2.10        0.01      5.69 o
   5   1   6       93.46       90.15      7.06 o
  -9   2   6        6.72       12.98      4.13 o
  -8   2   6      114.54      119.63      4.86 o
  -7   2   6        2.73        8.36      4.06 o
  -6   2   6      118.47      125.87      4.35 o
  -5   2   6      271.14      269.44      4.48 o
  -4   2   6      571.40      608.83      8.33 o
  -3   2   6      707.10      724.70      9.28 o
  -2   2   6        1.47       13.12      4.55 o
  -1   2   6     1289.55     1316.18     13.16 o
   0   2   6      213.26      204.28      5.81 o
   1   2   6      571.28      574.61      8.00 o
   2   2   6      200.21      222.51      5.34 o
   3   2   6       19.65       27.62      4.95 o
   4   2   6       40.57       37.15      6.02 o
   5   2   6       77.41       83.75      6.36 o
  -9   3   6      406.46      346.98      4.85 o
  -8   3   6      395.77      393.04      4.66 o
  -7   3   6       15.49       16.64      3.63 o
  -6   3   6      511.46      506.74      8.45 o
  -5   3   6       19.70       20.01      3.84 o
  -4   3   6      182.18      197.34      7.17 o
  -3   3   6     1308.31     1410.61     22.64 o
  -2   3   6       13.26       12.28      3.91 o
  -1   3   6      480.02      514.56     11.02 o
   0   3   6      903.61      909.68     11.28 o
   1   3   6        0.32        4.68      4.53 o
   2   3   6       44.86       44.19      4.52 o
   3   3   6      174.82      180.70      5.60 o
   4   3   6       38.79       32.69      4.75 o
   5   3   6      352.30      342.88      7.51 o
  -9   4   6        6.60        2.99      4.38 o
  -8   4   6        7.30        6.02      4.32 o
  -7   4   6        0.64        1.89      3.99 o
  -6   4   6       46.60       53.03      3.69 o
  -5   4   6      211.08      214.41      4.33 o
  -4   4   6       39.52       47.82      4.29 o
  -3   4   6      216.09      202.94      6.13 o
  -2   4   6       43.05       39.74      4.35 o
  -1   4   6       65.80       81.57      4.48 o
   0   4   6      278.92      262.31      4.83 o
   1   4   6       33.77       36.89      4.87 o
   2   4   6      281.97      277.61      6.45 o
   3   4   6       11.72       19.28      6.19 o
   4   4   6       90.73       98.64      4.81 o
   5   4   6        1.57        6.42      5.73 o
  -9   5   6        0.30        0.46      4.57 o
  -8   5   6       96.99       88.52      4.16 o
  -7   5   6        1.74        9.88      4.57 o
  -6   5   6       30.36       36.12      3.75 o
  -5   5   6      378.90      383.04      4.24 o
  -4   5   6      105.69      120.09      4.65 o
  -3   5   6      614.91      600.08      7.25 o
  -2   5   6      569.72      532.11      5.73 o
  -1   5   6      247.75      250.91      4.62 o
   0   5   6     2617.71     2598.87     42.07 o
   1   5   6      689.28      675.91     18.49 o
   2   5   6        3.70       -1.41      4.97 o
   3   5   6      891.41      883.78     16.93 o
   4   5   6      146.15      142.13      6.09 o
   5   5   6      240.51      239.46     10.54 o
  -8   6   6       72.68       72.33      4.43 o
  -7   6   6        1.00        5.26      3.82 o
  -6   6   6       57.48       58.66      4.15 o
  -5   6   6        1.38        3.31      3.79 o
  -4   6   6      302.12      304.03      4.37 o
  -3   6   6       14.31       16.11      4.17 o
  -2   6   6      544.35      497.90      4.76 o
  -1   6   6      945.51      911.89      8.26 o
   0   6   6      167.82      168.22      5.24 o
   1   6   6      651.19      606.78     16.90 o
   2   6   6       15.02       15.14      4.74 o
   3   6   6        0.01       -1.71      4.84 o
   4   6   6        0.73       -2.49      5.20 o
   5   6   6       29.06       27.47      5.30 o
  -8   7   6       91.22      101.22      4.17 o
  -7   7   6       66.33       64.88      4.50 o
  -6   7   6      406.99      418.38      5.64 o
  -5   7   6      195.92      200.29      4.11 o
  -4   7   6        0.14        5.84      4.00 o
  -3   7   6      289.86      309.72      4.43 o
  -2   7   6      226.09      231.61      4.83 o
  -1   7   6      108.73      101.66      4.37 o
   0   7   6        7.61       14.93      4.80 o
   1   7   6      122.91      122.76      5.83 o
   2   7   6        4.33        2.25      4.66 o
   3   7   6        0.13       -3.02      5.62 o
   4   7   6       28.84       33.91      4.53 o
   5   7   6        2.87        2.62      5.68 o
  -8   8   6       16.81       16.88      4.06 o
  -7   8   6      180.84      189.50      5.90 o
  -6   8   6       21.49       31.49      4.05 o
  -5   8   6      189.21      192.55      4.40 o
  -4   8   6       39.08       41.16      3.86 o
  -3   8   6      122.91      119.47      4.22 o
  -2   8   6       43.97       46.11      4.36 o
  -1   8   6       21.41       32.24      4.37 o
   0   8   6      522.56      491.94      7.44 o
   1   8   6       89.17       78.95      5.18 o
   2   8   6      460.02      500.09      8.27 o
   3   8   6        4.50       10.95      5.19 o
   4   8   6       73.35       88.76      5.20 o
   5   8   6       28.85       31.06      6.00 o
  -8   9   6       26.57       25.59      4.95 o
  -7   9   6       20.45       23.37      4.18 o
  -6   9   6      161.26      164.41      4.13 o
  -5   9   6       16.36       18.97      3.50 o
  -4   9   6      122.43      119.61      4.36 o
  -3   9   6       23.15       24.09      4.09 o
  -2   9   6       18.47       22.18      3.90 o
  -1   9   6        2.37        7.46      4.41 o
   0   9   6        1.01        0.62      4.35 o
   1   9   6       56.13       46.91      4.53 o
   2   9   6       24.61       23.26      5.16 o
   3   9   6       63.85       67.37      5.08 o
   4   9   6        0.03        4.77      4.74 o
  -8  10   6        2.97       11.05      4.67 o
  -7  10   6        1.99        6.37      4.60 o
  -6  10   6       30.62       27.65      4.53 o
  -5  10   6      107.10      113.75      4.02 o
  -4  10   6      806.37      804.54     12.67 o
  -3  10   6       13.75       18.43      4.43 o
  -2  10   6      161.19      161.69      4.11 o
  -1  10   6      414.71      415.84      5.64 o
   0  10   6       51.94       46.95      4.90 o
   1  10   6      148.06      143.15      5.62 o
   2  10   6       91.62       96.58      5.19 o
   3  10   6       20.10       18.66      4.68 o
   4  10   6        1.31        5.81      5.08 o
  -8  11   6       67.41       60.78      4.45 o
  -7  11   6        6.24        6.45      3.87 o
  -6  11   6        3.51        6.39      4.06 o
  -5  11   6        9.52       11.69      3.53 o
  -4  11   6      124.43      128.96      3.85 o
  -3  11   6      467.64      487.00     11.78 o
  -2  11   6      333.57      329.04      6.16 o
  -1  11   6       38.71       44.50      4.41 o
   0  11   6        0.04        1.05      4.77 o
   1  11   6      475.68      457.37      5.82 o
   2  11   6       40.45       28.09      5.17 o
   3  11   6       60.78       58.51      4.55 o
   4  11   6       68.81       69.59      5.01 o
  -8  12   6        7.50        2.79      4.05 o
  -7  12   6        0.07       -0.14      3.81 o
  -6  12   6       49.93       53.90      3.88 o
  -5  12   6        0.01        5.84      4.03 o
  -4  12   6       69.92       73.30      3.77 o
  -3  12   6      194.51      192.99      4.72 o
  -2  12   6      159.28      168.45      4.24 o
  -1  12   6       34.87       42.59      4.43 o
   0  12   6       19.50       15.48      4.25 o
   1  12   6      107.79      114.08      5.65 o
   2  12   6      136.67      125.11      5.87 o
   3  12   6       78.75       73.48      4.79 o
   4  12   6      128.94      134.54      5.32 o
  -8  13   6       10.83       11.87      4.21 o
  -7  13   6        9.51       14.02      4.00 o
  -6  13   6        3.98        5.85      4.36 o
  -5  13   6      149.71      148.25      4.15 o
  -4  13   6        1.68        6.17      3.82 o
  -3  13   6      923.71      954.84      9.00 o
  -2  13   6      340.28      340.40      4.65 o
  -1  13   6       56.83       61.97      4.26 o
   0  13   6      356.12      366.61      4.88 o
   1  13   6       76.73       88.14      4.86 o
   2  13   6        0.64        5.91      4.34 o
   3  13   6      183.67      199.51      4.95 o
   4  13   6       98.62       85.70      6.37 o
  -7  14   6       63.14       62.84      3.85 o
  -6  14   6       86.89       81.53      4.29 o
  -5  14   6        5.36       10.24      4.10 o
  -4  14   6      261.01      268.44      4.36 o
  -3  14   6      541.64      539.57      8.86 o
  -2  14   6      393.87      383.84      5.40 o
  -1  14   6       14.56       10.90      4.31 o
   0  14   6      188.45      188.38      4.49 o
   1  14   6      146.34      126.12      4.74 o
   2  14   6        0.78        2.00      4.54 o
   3  14   6      185.11      186.63      5.96 o
   4  14   6       63.54       65.08      5.30 o
  -7  15   6      119.43      111.48      4.47 o
  -6  15   6      556.39      553.83      9.01 o
  -5  15   6      182.95      183.04      4.10 o
  -4  15   6      165.96      167.25      4.42 o
  -3  15   6      411.23      404.30      6.89 o
  -2  15   6      211.35      207.97      4.40 o
  -1  15   6        7.42        6.76      4.45 o
   0  15   6      112.10       87.23      4.25 o
   1  15   6        3.14        4.71      4.35 o
   2  15   6       34.83       28.25      4.75 o
   3  15   6        1.01        1.73      5.51 o
  -7  16   6       58.83       60.51      5.08 o
  -6  16   6      335.20      336.38      4.84 o
  -5  16   6      109.66      106.09      4.15 o
  -4  16   6      398.55      406.25      5.35 o
  -3  16   6      485.26      489.06      8.12 o
  -2  16   6      392.72      386.23      6.89 o
  -1  16   6      485.70      452.66      6.27 o
   0  16   6      385.97      363.04      5.26 o
   1  16   6       91.79       99.98      5.13 o
   2  16   6      647.71      654.15     10.87 o
   3  16   6       21.80       27.74      6.12 o
  -7  17   6        4.27        8.56      5.13 o
  -6  17   6       52.63       48.73      4.82 o
  -5  17   6        0.82        3.41      4.43 o
  -4  17   6      232.75      234.13      4.57 o
  -3  17   6      134.54      145.13      4.47 o
  -2  17   6       12.07       15.58      3.92 o
  -1  17   6       12.56       18.98      4.26 o
   0  17   6      194.22      205.97      4.98 o
   1  17   6       30.10       27.85      4.26 o
   2  17   6        0.07        4.02      5.13 o
   3  17   6        0.24        7.20      5.30 o
  -6  18   6       79.76       79.93      4.42 o
  -5  18   6       97.94      106.05      4.73 o
  -4  18   6       23.82       22.75      4.50 o
  -3  18   6        1.85        4.03      3.75 o
  -2  18   6       72.15       71.11      4.44 o
  -1  18   6        3.06        6.88      4.91 o
   0  18   6        3.35        5.70      4.38 o
   1  18   6        0.06        6.20      5.34 o
   2  18   6        5.19        8.96      5.21 o
   3  18   6       32.04       27.33      5.91 o
  -6  19   6        0.43        0.63      4.35 o
  -5  19   6      135.05      142.67      5.14 o
  -4  19   6        1.84        0.83      4.68 o
  -3  19   6       33.75       39.48      4.25 o
  -2  19   6      159.61      163.74      4.56 o
  -1  19   6        1.49        5.23      4.02 o
   0  19   6      704.40      701.83     12.24 o
   1  19   6      241.17      235.17      5.88 o
   2  19   6       21.23       32.75      5.32 o
  -6  20   6        0.83        4.29      4.75 o
  -5  20   6      147.71      154.54      4.82 o
  -4  20   6       42.57       50.19      7.69 o
  -3  20   6       89.88       87.52      4.84 o
  -2  20   6       20.62       26.83      4.60 o
  -1  20   6       92.97       87.76      4.45 o
   0  20   6      102.15       92.32      4.78 o
   1  20   6        2.01        2.70      5.44 o
   2  20   6       35.78       43.63      5.49 o
  -5  21   6      112.43      106.97      5.19 o
  -4  21   6        8.81       11.89      4.78 o
  -3  21   6      188.40      206.60      6.20 o
  -2  21   6        0.15        4.33      5.80 o
  -1  21   6       30.96       32.73      4.95 o
   0  21   6        0.48       -0.83      4.59 o
   1  21   6        4.68        5.20      4.78 o
  -5  22   6      210.01      208.42      8.64 o
  -4  22   6      164.73      165.97      6.47 o
  -3  22   6      187.01      182.56      5.25 o
  -2  22   6       32.25       40.26      4.91 o
  -1  22   6      201.22      202.44      5.69 o
   0  22   6      131.06      125.79      4.86 o
   1  22   6        3.20        6.30      5.07 o
  -4  23   6        0.25        1.43      4.82 o
  -3  23   6        5.62       12.62      5.70 o
  -2  23   6      186.62      186.32      6.36 o
  -1  23   6       25.60       21.42      6.08 o
   0  23   6       40.39       33.34      5.37 o
  -3  24   6       31.34       34.43      4.70 o
  -2  24   6       18.94       18.39      4.84 o
  -1  24   6        0.07        4.52      5.08 o
  -8   1   7       41.52       39.84      3.79 o
  -7   1   7        1.29        4.07      4.36 o
  -6   1   7       62.65       73.13      4.48 o
  -5   1   7      240.11      242.29      4.30 o
  -4   1   7      124.46      114.11      3.98 o
  -3   1   7        9.82       12.19      3.99 o
  -2   1   7        0.30       -1.39      4.01 o
  -1   1   7      650.08      645.83      9.15 o
   0   1   7      174.75      188.67      4.70 o
   1   1   7      145.63      159.94      4.39 o
   2   1   7       86.51       87.86      5.16 o
   3   1   7       71.89       73.73      6.76 o
   4   1   7        8.02       21.13      7.50 o
  -8   2   7        0.37        5.76      4.32 o
  -7   2   7        0.22        4.27      3.99 o
  -6   2   7       22.99       24.91      4.01 o
  -5   2   7       45.07       52.81      4.27 o
  -4   2   7        6.21       14.54      4.09 o
  -3   2   7      238.67      257.37      4.23 o
  -2   2   7      574.16      565.67      7.69 o
  -1   2   7       55.20       70.14      4.52 o
   0   2   7      156.84      161.58      5.03 o
   1   2   7        1.25        4.87      4.58 o
   2   2   7       45.97       59.56      5.42 o
   3   2   7       10.51       17.22      5.44 o
   4   2   7      172.49      168.43      7.75 o
  -8   3   7        0.32        2.63      4.28 o
  -7   3   7      240.07      243.14      4.72 o
  -6   3   7        7.02       12.38      3.95 o
  -5   3   7      100.31      106.66      4.08 o
  -4   3   7        6.87        5.00      4.03 o
  -3   3   7      354.36      354.91      7.52 o
  -2   3   7      239.25      248.71      4.84 o
  -1   3   7       28.83       31.22      4.33 o
   0   3   7      647.10      640.26     10.10 o
   1   3   7        3.80        3.18      5.78 o
   2   3   7       20.88       26.62      4.96 o
   3   3   7       39.86       48.53      5.36 o
   4   3   7        0.76        0.98      6.14 o
  -8   4   7       12.12        9.75      4.20 o
  -7   4   7       97.87      111.20      3.79 o
  -6   4   7        7.50       10.97      3.68 o
  -5   4   7       33.27       32.94      3.69 o
  -4   4   7       16.03       22.55      4.12 o
  -3   4   7      150.73      160.80      4.26 o
  -2   4   7       60.51       66.50      4.52 o
  -1   4   7     2483.44     2489.91     23.99 o
   0   4   7      314.95      330.41      7.37 o
   1   4   7      174.69      191.78      7.93 o
   2   4   7        3.08        1.14      4.59 o
   3   4   7      328.51      346.15     12.53 o
   4   4   7       16.50       12.95      5.74 o
  -8   5   7        5.15        9.51      4.21 o
  -7   5   7       35.35       36.48      4.10 o
  -6   5   7        5.80        8.18      3.57 o
  -5   5   7      768.32      777.24      7.70 o
  -4   5   7      134.93      140.04      4.40 o
  -3   5   7      418.44      418.28      6.49 o
  -2   5   7       74.36       76.30      3.94 o
  -1   5   7        2.11        9.46      4.19 o
   0   5   7       42.27       55.15      4.34 o
   1   5   7       11.33       10.28      6.73 o
   2   5   7       65.05       69.48      4.72 o
   3   5   7        1.84        3.87      5.24 o
   4   5   7        0.14        9.27      6.57 o
  -8   6   7        5.13        7.50      4.23 o
  -7   6   7      216.63      208.08      3.83 o
  -6   6   7      299.65      301.84      4.54 o
  -5   6   7       97.45      107.42      4.20 o
  -4   6   7       73.20       76.62      4.02 o
  -3   6   7      196.18      204.41      3.99 o
  -2   6   7       62.96       72.71      3.89 o
  -1   6   7       89.27      101.69      4.39 o
   0   6   7       10.26       17.68      4.06 o
   1   6   7      295.61      289.29      5.07 o
   2   6   7        0.02       -2.44      5.30 o
   3   6   7       72.51       78.83      5.40 o
   4   6   7      117.49      118.55      6.23 o
  -8   7   7       54.89       48.42      4.60 o
  -7   7   7        1.41        7.48      4.25 o
  -6   7   7        1.32        0.66      4.10 o
  -5   7   7       43.76       38.36      4.22 o
  -4   7   7       95.12       97.37      3.93 o
  -3   7   7       31.16       34.67      4.01 o
  -2   7   7      137.83      151.42      3.90 o
  -1   7   7     1146.22     1115.31      8.85 o
   0   7   7      435.64      411.50      5.04 o
   1   7   7      272.09      298.20      4.90 o
   2   7   7      637.03      675.75     12.80 o
   3   7   7       16.46       12.15      5.46 o
   4   7   7      109.03      116.01      5.83 o
  -8   8   7       56.98       48.88      4.23 o
  -7   8   7       78.05       80.96      4.09 o
  -6   8   7        3.40        9.54      4.39 o
  -5   8   7        1.58        3.92      4.20 o
  -4   8   7      489.69      481.79      5.62 o
  -3   8   7      124.51      127.72      4.13 o
  -2   8   7      574.93      583.64     12.06 o
  -1   8   7       27.25       24.34      3.67 o
   0   8   7        0.61        3.95      4.28 o
   1   8   7      230.30      214.18      6.95 o
   2   8   7        0.77        5.74      6.25 o
   3   8   7       79.97       89.97      6.06 o
  -8   9   7        8.02        9.78      4.09 o
  -7   9   7      122.38      123.23      4.05 o
  -6   9   7      206.84      220.03      5.10 o
  -5   9   7       27.48       34.23      4.06 o
  -4   9   7       50.00       49.35      4.09 o
  -3   9   7       79.35       79.12      3.94 o
  -2   9   7      245.63      265.02      4.42 o
  -1   9   7      110.57      110.70      4.40 o
   0   9   7      270.14      255.58      5.05 o
   1   9   7       68.32       81.48      5.30 o
   2   9   7        2.66        4.85      5.67 o
   3   9   7       31.27       51.81      5.59 o
  -8  10   7        0.02       -0.82      4.39 o
  -7  10   7        9.94       13.45      4.56 o
  -6  10   7      171.86      169.46      4.44 o
  -5  10   7      240.60      245.36      4.23 o
  -4  10   7      326.04      323.60      6.66 o
  -3  10   7        5.14        3.77      3.91 o
  -2  10   7      601.78      576.17      7.78 o
  -1  10   7      101.08      108.10      4.43 o
   0  10   7      319.62      333.76      6.47 o
   1  10   7       42.37       61.00      5.66 o
   2  10   7       79.80       97.52      5.55 o
   3  10   7       52.17       54.07      5.36 o
  -7  11   7        7.74        6.50      5.12 o
  -6  11   7       40.96       41.03      4.11 o
  -5  11   7       19.61       21.79      4.82 o
  -4  11   7        0.05        1.46      4.04 o
  -3  11   7        6.82       15.67      3.84 o
  -2  11   7        5.79        5.70      3.41 o
  -1  11   7       87.32       91.37      4.48 o
   0  11   7      584.20      558.44      9.33 o
   1  11   7        4.35        6.41      4.35 o
   2  11   7      568.62      588.77     11.98 o
   3  11   7      112.33      111.76      6.94 o
  -7  12   7        7.92       10.42      4.53 o
  -6  12   7     1078.66     1087.94     12.81 o
  -5  12   7       91.95       95.22      4.31 o
  -4  12   7      728.69      714.60     14.05 o
  -3  12   7      629.95      637.19      8.92 o
  -2  12   7        3.94        3.08      4.01 o
  -1  12   7       20.16       23.43      4.29 o
   0  12   7       49.64       53.27      4.75 o
   1  12   7       49.18       53.01      5.67 o
   2  12   7       36.42       45.56      5.93 o
   3  12   7        0.08        2.26      5.08 o
  -7  13   7       61.55       65.36      4.39 o
  -6  13   7       13.39       10.73      4.03 o
  -5  13   7      205.55      198.59      4.70 o
  -4  13   7        3.51        6.07      4.60 o
  -3  13   7       50.70       48.90      3.53 o
  -2  13   7      317.87      300.43      7.01 o
  -1  13   7      103.54      100.39      4.26 o
   0  13   7       72.25       85.01      5.19 o
   1  13   7        0.83        2.32      4.89 o
   2  13   7      269.62      262.23      6.80 o
   3  13   7        6.90        2.96      5.15 o
  -7  14   7       56.48       55.49      4.88 o
  -6  14   7       20.51       20.97      4.54 o
  -5  14   7       12.43       17.06      4.05 o
  -4  14   7      857.29      862.12      6.78 o
  -3  14   7       15.07       19.46      4.25 o
  -2  14   7      126.43      117.04      4.16 o
  -1  14   7      200.25      185.03      4.26 o
   0  14   7       58.72       69.55      4.84 o
   1  14   7      144.21      132.78      5.25 o
   2  14   7        6.72        7.43      5.15 o
  -7  15   7       82.66       84.92      4.78 o
  -6  15   7        3.73        6.12      4.37 o
  -5  15   7      145.81      154.42      5.06 o
  -4  15   7      415.14      411.04      9.12 o
  -3  15   7       21.19       27.27      3.80 o
  -2  15   7       37.83       45.78      4.34 o
  -1  15   7       79.60       81.75      4.27 o
   0  15   7       18.40       27.48      4.12 o
   1  15   7      193.14      206.07      6.87 o
   2  15   7       16.54       21.73      5.27 o
  -6  16   7       17.21       15.73      4.24 o
  -5  16   7      159.15      143.31      5.55 o
  -4  16   7        0.07        0.06      4.63 o
  -3  16   7        2.08        9.99      4.57 o
  -2  16   7        0.46        1.95      4.70 o
  -1  16   7      147.64      129.13      4.84 o
   0  16   7        1.14       -0.36      4.89 o
   1  16   7       42.86       37.15      6.17 o
   2  16   7        3.18        6.09      5.75 o
  -6  17   7       12.41       10.61      4.76 o
  -5  17   7        3.74        6.12      4.17 o
  -4  17   7       11.88       11.51      4.11 o
  -3  17   7        0.54        4.86      4.20 o
  -2  17   7      292.81      268.61      6.77 o
  -1  17   7       47.77       45.58      4.32 o
   0  17   7       41.71       33.84      4.49 o
   1  17   7       36.00       37.23      5.27 o
   2  17   7      105.69      106.23      5.70 o
  -6  18   7        6.75       14.67      5.21 o
  -5  18   7       56.76       57.28      4.75 o
  -4  18   7       21.12       18.39      4.39 o
  -3  18   7       37.31       45.16      5.18 o
  -2  18   7        0.62        5.12      4.22 o
  -1  18   7       54.62       65.26      5.09 o
   0  18   7      129.69      116.08      5.14 o
   1  18   7        4.18        8.00      5.65 o
  -5  19   7        2.36        0.73      5.07 o
  -4  19   7        2.64        2.15      5.06 o
  -3  19   7        0.40        1.08      4.27 o
  -2  19   7       76.85       77.99      4.75 o
  -1  19   7       98.09       88.91      4.61 o
   0  19   7       47.23       35.39      4.58 o
   1  19   7        0.19       -2.69      6.25 o
  -5  20   7       20.70       22.63      4.59 o
  -4  20   7        0.53        9.49      4.63 o
  -3  20   7        9.92       15.08      4.75 o
  -2  20   7       66.67       52.42      4.60 o
  -1  20   7       15.02       11.04      4.64 o
   0  20   7      209.25      208.81      7.00 o
  -4  21   7        4.52       10.80      4.94 o
  -3  21   7       22.75       23.29      5.02 o
  -2  21   7       75.50       70.05      4.87 o
  -1  21   7       78.63       82.58      5.50 o
  -3  22   7       18.00       13.14      5.40 o
  -2  22   7       43.39       30.12      5.26 o
  -8   0   8       13.04       16.89      5.71 o
  -7   0   8      198.61      204.10      6.26 o
  -6   0   8      119.48      121.84      8.00 o
  -5   0   8      433.08      442.98     17.84 o
  -4   0   8     1353.20     1387.92      8.71 o
  -3   0   8       23.89       17.84      5.42 o
  -2   0   8      101.51      109.36      6.11 o
  -1   0   8       99.77      110.69      5.82 o
   0   0   8       80.01      104.92      6.93 o
   1   0   8      223.65      255.93      7.08 o
   2   0   8      315.67      305.33     17.81 o
   3   0   8       61.06       58.87      7.70 o
  -8   1   8        1.03        2.90      4.20 o
  -7   1   8       14.72       16.15      4.27 o
  -6   1   8        0.06        4.04      4.11 o
  -5   1   8       94.06       89.64      4.20 o
  -4   1   8       29.47       27.09      4.10 o
  -3   1   8        1.84        5.80      3.64 o
  -2   1   8       21.23       26.98      4.02 o
  -1   1   8        8.75       12.74      4.03 o
   0   1   8       79.38       72.94      4.64 o
   1   1   8      545.12      535.74     16.40 o
   2   1   8        0.04        5.02      5.36 o
   3   1   8      123.22      128.00      7.07 o
  -8   2   8        0.72        2.62      4.60 o
  -7   2   8       65.74       59.30      4.19 o
  -6   2   8       40.71       40.70      3.97 o
  -5   2   8       37.42       42.45      4.84 o
  -4   2   8      136.71      135.99      5.75 o
  -3   2   8      449.76      449.43      4.33 o
  -2   2   8       20.49       21.39      4.30 o
  -1   2   8       25.05       22.08      4.30 o
   0   2   8       84.96       78.86      4.70 o
   1   2   8        0.74        0.51      5.64 o
   2   2   8       61.11       59.11      5.51 o
   3   2   8       57.26       61.90      5.84 o
  -8   3   8       78.00       78.31      4.53 o
  -7   3   8      125.67      115.36      4.18 o
  -6   3   8      186.89      192.75      5.10 o
  -5   3   8        0.31        2.93      4.77 o
  -4   3   8       68.93       70.36      3.71 o
  -3   3   8      556.61      596.68      7.92 o
  -2   3   8      163.36      171.56      4.85 o
  -1   3   8      279.66      304.60      5.34 o
   0   3   8        4.53        6.65      4.39 o
   1   3   8       74.97       79.90      4.83 o
   2   3   8       25.31       38.41      5.79 o
   3   3   8       55.55       54.37      6.61 o
  -8   4   8        4.06        0.27      5.05 o
  -7   4   8      116.39      111.00      4.02 o
  -6   4   8       43.73       46.87      3.89 o
  -5   4   8       19.37       16.65      5.11 o
  -4   4   8        0.72        6.33      4.31 o
  -3   4   8        1.46        6.64      4.52 o
  -2   4   8      385.11      375.34      9.09 o
  -1   4   8        0.77       10.27      4.25 o
   0   4   8       59.99       61.84      4.38 o
   1   4   8       26.16       30.02      5.36 o
   2   4   8       43.06       39.77      5.41 o
  -7   5   8       16.99       20.33      3.84 o
  -6   5   8        3.66        6.31      4.07 o
  -5   5   8        0.50        4.29      4.05 o
  -4   5   8        7.24        6.92      4.00 o
  -3   5   8      676.16      684.67      7.03 o
  -2   5   8     1287.72     1263.50      9.00 o
  -1   5   8       76.27       66.02      4.20 o
   0   5   8      417.56      433.59      6.21 o
   1   5   8      202.46      186.03      8.40 o
   2   5   8        0.13        3.66      5.12 o
  -7   6   8        2.54        6.26      4.03 o
  -6   6   8        4.29        4.59      3.96 o
  -5   6   8       39.84       47.85      4.01 o
  -4   6   8       43.90       46.34      4.33 o
  -3   6   8      829.37      805.03      8.48 o
  -2   6   8      664.36      648.39      7.98 o
  -1   6   8       62.81       69.66      4.18 o
   0   6   8       12.18       18.83      4.65 o
   1   6   8      158.63      169.24      6.35 o
   2   6   8        8.86        6.20      5.64 o
  -7   7   8       22.27       20.77      4.30 o
  -6   7   8        0.18        2.85      4.24 o
  -5   7   8       75.66       75.01      3.75 o
  -4   7   8      308.87      305.94      4.43 o
  -3   7   8       10.92       12.33      4.30 o
  -2   7   8       33.76       32.32      3.83 o
  -1   7   8       36.19       42.39      4.39 o
   0   7   8        0.16        3.22      4.05 o
   1   7   8        0.19       -3.86      5.42 o
   2   7   8        8.04        8.49      4.69 o
  -7   8   8      179.43      169.23      4.55 o
  -6   8   8        5.96        7.84      4.06 o
  -5   8   8       62.00       64.63      4.21 o
  -4   8   8        5.96        6.15      4.56 o
  -3   8   8        9.17       12.87      4.27 o
  -2   8   8        4.66        8.37      3.91 o
  -1   8   8      168.93      148.72      4.84 o
   0   8   8        0.49       -0.75      4.19 o
   1   8   8       32.84       34.01      5.49 o
   2   8   8      303.86      298.28     13.40 o
  -7   9   8       25.08       18.13      4.60 o
  -6   9   8       62.68       63.87      4.01 o
  -5   9   8       23.79       29.76      4.41 o
  -4   9   8       14.73       14.14      3.78 o
  -3   9   8       30.27       34.24      4.14 o
  -2   9   8       23.69       25.61      4.37 o
  -1   9   8        0.57        6.73      3.95 o
   0   9   8        2.28        2.23      4.86 o
   1   9   8        0.17        1.11      5.44 o
   2   9   8       11.06       22.99      5.34 o
  -7  10   8       26.98       26.98      4.59 o
  -6  10   8       63.38       61.44      5.13 o
  -5  10   8       10.03       10.76      4.01 o
  -4  10   8      313.19      310.54      5.09 o
  -3  10   8       49.03       54.75      3.89 o
  -2  10   8        4.77        8.64      3.96 o
  -1  10   8      313.06      279.10      5.17 o
   0  10   8       13.66       16.73      4.18 o
   1  10   8       55.46       53.96      6.03 o
   2  10   8        0.52        2.11      5.04 o
  -7  11   8       28.26       32.19      4.44 o
  -6  11   8        0.08        7.49      4.58 o
  -5  11   8      125.46      118.22      4.25 o
  -4  11   8        4.07        2.74      3.85 o
  -3  11   8      111.02      111.77      4.14 o
  -2  11   8        1.08        2.01      3.83 o
  -1  11   8       78.48       87.11      4.20 o
   0  11   8      154.33      146.43      5.29 o
   1  11   8        0.66        2.19      5.94 o
   2  11   8        3.03        5.19      5.43 o
  -6  12   8        0.11        1.21      4.12 o
  -5  12   8        5.24        4.98      4.28 o
  -4  12   8       43.45       50.42      4.14 o
  -3  12   8       14.92       15.88      3.96 o
  -2  12   8        1.74        0.80      4.31 o
  -1  12   8        7.32       11.64      4.36 o
   0  12   8        7.20        7.55      4.28 o
   1  12   8        1.74        6.13      5.19 o
  -6  13   8       40.88       40.12      4.61 o
  -5  13   8        0.49        4.15      4.86 o
  -4  13   8       10.26        7.28      4.07 o
  -3  13   8       95.30       95.52      4.32 o
  -2  13   8      253.51      240.55      7.27 o
  -1  13   8        0.38        3.72      4.46 o
   0  13   8      288.99      304.90      8.45 o
   1  13   8      180.12      173.83      6.58 o
  -6  14   8       70.27       64.90      4.57 o
  -5  14   8      368.03      349.09      6.36 o
  -4  14   8       99.11       92.65      4.25 o
  -3  14   8        5.88        8.02      3.93 o
  -2  14   8      144.89      148.86      4.78 o
  -1  14   8       53.23       61.42      4.87 o
   0  14   8        9.16       10.70      4.42 o
   1  14   8        0.20       -1.77      5.35 o
  -6  15   8      102.73       91.74      5.07 o
  -5  15   8       18.23       14.40      5.01 o
  -4  15   8      260.21      257.68      5.51 o
  -3  15   8       33.31       32.43      4.52 o
  -2  15   8        0.24        7.91      4.47 o
  -1  15   8      105.61      114.45      5.04 o
   0  15   8        4.86        1.35      4.52 o
  -5  16   8       53.45       46.27      4.83 o
  -4  16   8       29.47       27.40      4.27 o
  -3  16   8       59.02       46.65      4.40 o
  -2  16   8        0.40        4.54      4.45 o
  -1  16   8       33.84       34.44      5.00 o
   0  16   8       61.90       48.13      4.96 o
  -5  17   8       42.97       44.63      4.67 o
  -4  17   8        3.34       -2.99      4.32 o
  -3  17   8        7.04        5.07      4.40 o
  -2  17   8       58.26       52.52      4.63 o
  -1  17   8      159.01      148.32      5.29 o
   0  17   8        2.80        7.52      5.46 o
  -4  18   8       87.29       74.86      4.62 o
  -3  18   8       15.64       12.37      4.18 o
  -2  18   8      234.47      238.90      6.74 o
  -1  18   8       39.89       32.89      5.28 o
  -7   1   9       27.18       25.88      4.98 o
  -6   1   9       15.13       14.25      4.49 o
  -5   1   9       98.86      106.72      4.93 o
  -4   1   9        5.85        7.97      3.95 o
  -3   1   9       10.02       19.12      3.72 o
  -2   1   9       50.26       57.91      4.08 o
  -1   1   9      101.86       92.94      4.43 o
   0   1   9        2.19        8.90      5.20 o
   1   1   9       21.79       24.36      5.53 o
  -7   2   9       35.52       32.61      4.44 o
  -6   2   9      113.89      111.37      6.10 o
  -5   2   9      105.74      106.10      4.28 o
  -4   2   9      180.91      175.05      5.05 o
  -3   2   9        0.53        6.67      4.20 o
  -2   2   9        0.78        0.67      4.59 o
  -1   2   9       25.00       37.47      4.51 o
   0   2   9      169.00      147.95      4.69 o
   1   2   9      180.12      161.56      6.79 o
  -7   3   9        0.85        4.04      4.58 o
  -6   3   9       24.99       22.77      4.67 o
  -5   3   9      270.16      261.99      4.39 o
  -4   3   9      231.41      226.89      4.53 o
  -3   3   9       55.00       52.14      4.08 o
  -2   3   9       50.72       64.65      4.65 o
  -1   3   9        1.41        1.04      4.23 o
   0   3   9        0.68        3.74      4.83 o
   1   3   9       44.41       49.36      5.58 o
  -7   4   9        0.30        5.56      4.36 o
  -6   4   9        4.97        4.66      4.61 o
  -5   4   9      106.09      101.61      5.00 o
  -4   4   9      106.04      105.66      3.97 o
  -3   4   9       31.93       31.94      4.71 o
  -2   4   9       15.16       15.71      4.45 o
  -1   4   9        0.02        5.56      4.62 o
   0   4   9       41.09       37.58      4.97 o
   1   4   9       57.97       54.31      5.77 o
  -6   5   9       58.78       55.31      4.01 o
  -5   5   9      320.40      304.85      4.30 o
  -4   5   9       10.36       14.74      3.92 o
  -3   5   9       24.17       23.99      4.48 o
  -2   5   9      155.36      148.19      4.32 o
  -1   5   9        2.09        2.46      4.79 o
   0   5   9      104.22      101.93      5.33 o
   1   5   9        5.99        3.04      5.76 o
  -6   6   9       12.68       20.51      4.66 o
  -5   6   9       56.68       54.44      4.48 o
  -4   6   9      144.79      146.32      4.32 o
  -3   6   9       25.92       31.51      3.67 o
  -2   6   9        0.25        3.91      3.96 o
  -1   6   9       84.30       87.67      4.53 o
   0   6   9       88.74       86.55      5.37 o
   1   6   9       34.98       28.41      6.96 o
  -6   7   9        0.01        2.77      5.26 o
  -5   7   9      108.49      100.71      4.21 o
  -4   7   9       34.98       38.11      4.30 o
  -3   7   9      142.01      125.96      4.50 o
  -2   7   9        5.31        9.79      4.25 o
  -1   7   9       38.28       40.64      4.21 o
   0   7   9       94.66       70.37      4.46 o
  -6   8   9       14.57       20.14      4.78 o
  -5   8   9      124.12      116.37      4.33 o
  -4   8   9      204.13      199.20      4.87 o
  -3   8   9       24.57       34.33      4.01 o
  -2   8   9        5.31        6.63      4.32 o
  -1   8   9       43.70       46.34      4.27 o
   0   8   9       17.47       20.49      4.86 o
  -6   9   9       13.89       12.36      5.10 o
  -5   9   9        1.31        0.50      4.16 o
  -4   9   9      133.90      123.70      3.95 o
  -3   9   9       27.62       37.12      4.59 o
  -2   9   9      253.40      250.13      8.86 o
  -1   9   9      119.79       98.30      4.58 o
   0   9   9       41.91       55.58      5.15 o
  -6  10   9       34.76       30.34      5.16 o
  -5  10   9        1.22        3.20      4.53 o
  -4  10   9        2.76       -1.30      4.61 o
  -3  10   9       98.13       86.06      4.18 o
  -2  10   9        6.83       12.96      4.58 o
  -1  10   9       33.21       38.06      4.83 o
   0  10   9      119.32       91.33      5.66 o
  -5  11   9       36.57       35.92      4.64 o
  -4  11   9       13.88       14.28      4.00 o
  -3  11   9        0.01        0.10      4.87 o
  -2  11   9        3.72        4.09      4.25 o
  -1  11   9        6.96        3.99      4.48 o
  -5  12   9      131.58      124.46      6.50 o
  -4  12   9       24.79       28.06      4.32 o
  -3  12   9      232.64      215.91      5.54 o
  -2  12   9       14.61       16.10      4.81 o
  -1  12   9        7.44       12.14      4.87 o
  -4  13   9       48.75       39.40      4.62 o
  -3  13   9        2.40       -0.10      4.51 o
  -2  13   9       10.31        8.23      5.33 o
  -1  13   9        9.73       13.01      4.87 o
  -4  14   9        0.35        6.80      4.64 o
  -3  14   9        4.21        8.78      4.59 o
  -2  14   9       11.79        3.89      5.12 o
  -5   0  10       69.47       42.56      6.99 o
  -4   0  10       45.67       42.08      5.72 o
  -3   0  10        4.70        3.67      7.52 o
  -2   0  10      202.46      179.51      9.82 o
  -5   1  10        6.75       18.27      5.37 o
  -4   1  10        3.17       -0.01      5.28 o
  -3   1  10        9.32       14.80      4.70 o
  -2   1  10        1.04        7.24      5.08 o
  -5   2  10        0.24        5.03      4.27 o
  -4   2  10       56.11       52.42      4.69 o
  -3   2  10       45.48       47.24      4.78 o
  -2   2  10        1.52        3.87      4.32 o
  -4   3  10      100.62       90.18      4.74 o
  -3   3  10      105.14       96.89      4.56 o
  -2   3  10        5.41        7.86      4.50 o
  -4   4  10      147.45      127.17      4.77 o
  -3   4  10       14.09       12.81      4.01 o
  -2   4  10       41.95       38.86      4.69 o
  -4   5  10        1.58        5.20      4.79 o
  -3   5  10        1.37        1.15      4.01 o
  -2   5  10       55.41       44.90      4.39 o
  -4   6  10      168.80      142.94      5.14 o
  -3   6  10       23.10       20.65      5.08 o
 
